# Supplementary material for: Long-Read Metagenomics Improves the Recovery of Viral Diversity from Complex Natural Marine Samples
Source: mSystems. 2022 Jun 13;7(3):e00192-22. doi: 10.1128/msystems.00192-22 (PMC9238414; doi:10.1128/msystems.00192-22)
Supplement: TABLE S1 [file msystems.00192-22-st001.xlsx]

## Sheet: overlapping_contigs.overlap_met
Table S1. Statistics between contigs from the three datasets that are considered part of the same phage population
Overlap ID	Sequence No.	Host Assignment (Order)	SRa Seq No.	SRa Longest	LRa Seq No.	LRa Longest	LR Seq No.	LR Longest	LRa/SRa Ratio	LR/SRa Ratio
0	2	Cyanobacteria:2	1	3821	0	0	1	9892	0	2.58885
1	2	Alphaproteobacteria:2	1	17525	0	0	1	5588	0	0.318859
2	3	Alphaproteobacteria:1;Flavobacteria:1	1	6561	0	0	2	7724	0	1.17726
3	2		1	12310	0	0	1	7487	0	0.608205
4	3	Gammaproteobacteria:3	1	2240	0	0	2	7218	0	3.22232
5	3	Gammaproteobacteria:3	2	2367	0	0	1	8681	0	3.66751
6	2	Bacteroidetes:2	1	21275	0	0	1	5475	0	0.257344
7	2	Alphaproteobacteria:2	1	10095	0	0	1	5925	0	0.586924
8	4	Cyanobacteria:4	1	12195	0	0	3	7736	0	0.634358
9	10	Alphaproteobacteria:4;Gammaproteobacteria:1;Cyanobacteria:1	4	6458	1	19427	5	6110	3.00821	0.946113
10	28	Gammaproteobacteria:9;Alphaproteobacteria:5;Cyanobacteria:1	4	10156	1	36378	23	13984	3.58192	1.37692
11	2	Cyanobacteria:2	1	3844	0	0	1	5541	0	1.44147
12	4	Cyanobacteria:4	2	4610	0	0	2	8271	0	1.79414
13	2	Alphaproteobacteria:2	1	9039	0	0	1	3374	0	0.373271
14	3	Cyanobacteria:3	1	1576	0	0	2	6599	0	4.18718
15	4		1	2929	0	0	3	6640	0	2.26699
16	2	Cyanobacteria:2	1	4620	0	0	1	11507	0	2.49069
17	3	Flavobacteria:3	1	12577	0	0	2	4512	0	0.35875
18	2	Alphaproteobacteria:2	1	4425	0	0	1	2355	0	0.532203
19	17	Alphaproteobacteria:16;Flavobacteria:1	5	7805	1	24824	11	10091	3.18053	1.29289
20	2	Cyanobacteria:2	1	1275	0	0	1	2262	0	1.77412
21	15	Alphaproteobacteria:15	3	8835	1	34092	11	8364	3.85874	0.946689
22	2	Alphaproteobacteria:2	1	11969	0	0	1	6325	0	0.528448
23	2	Alphaproteobacteria:2	1	14055	0	0	1	5237	0	0.372608
24	2	Cyanobacteria:2	1	2245	0	0	1	7826	0	3.48597
25	2	Alphaproteobacteria:2	1	10368	0	0	1	2914	0	0.281057
26	2	Cyanobacteria:2	1	1374	0	0	1	4881	0	3.5524
27	2		1	6293	0	0	1	4366	0	0.693787
28	2	Gammaproteobacteria:2	1	1539	0	0	1	4193	0	2.7245
29	4	Cyanobacteria:4	1	6700	1	21197	2	4126	3.16373	0.615821
30	14	Cyanobacteria:14	2	6603	1	23641	11	11313	3.58034	1.71331
31	3	Alphaproteobacteria:1;Cyanobacteria:1	2	2305	0	0	1	5121	0	2.22169
32	3	Alphaproteobacteria:3	2	5313	0	0	1	9631	0	1.81272
33	4	Cyanobacteria:4	1	8900	0	0	3	6661	0	0.748427
34	2		1	3358	0	0	1	4412	0	1.31388
35	8	Cyanobacteria:7;Gammaproteobacteria:1	2	7187	1	24457	5	7868	3.40295	1.09475
36	2	Alphaproteobacteria:2	1	5605	0	0	1	3228	0	0.575914
37	3	Flavobacteria:3	1	3627	0	0	2	7528	0	2.07554
38	2		1	7457	0	0	1	4833	0	0.648116
39	3	Cyanobacteria:3	1	2279	0	0	2	7929	0	3.47916
40	2	Bacteroidetes:2	1	7537	0	0	1	4624	0	0.613507
41	3	Alphaproteobacteria:3	2	1813	0	0	1	3238	0	1.78599
42	2	Bacteroidetes:2	1	5394	0	0	1	3615	0	0.670189
43	2	Gammaproteobacteria:2	1	2838	0	0	1	3501	0	1.23362
44	10	Alphaproteobacteria:10	4	6030	1	18363	5	6233	3.04527	1.03367
45	3	Gammaproteobacteria:3	1	3861	0	0	2	12299	0	3.18544
46	2		1	1643	0	0	1	4039	0	2.45831
47	5	Gammaproteobacteria:5	0	0	1	19115	4	9452	-	-
48	2		1	2590	0	0	1	3920	0	1.51351
49	3	Bacteroidetes:1;Archaea:1	1	59051	0	0	2	6342	0	0.107399
50	2	Alphaproteobacteria:2	1	7028	0	0	1	2787	0	0.396557
51	3	Flavobacteria:3	1	9950	0	0	2	5898	0	0.592764
52	2	Alphaproteobacteria:2	1	9851	0	0	1	4094	0	0.415592
53	3	Gammaproteobacteria:3	1	6350	0	0	2	4455	0	0.701575
54	2	Cyanobacteria:2	1	3565	0	0	1	5984	0	1.67854
55	3	Alphaproteobacteria:3	1	3556	0	0	2	5327	0	1.49803
56	2	Alphaproteobacteria:2	1	9650	0	0	1	5234	0	0.542383
57	12	Alphaproteobacteria:12	4	10888	1	26778	7	8694	2.4594	0.798494
58	14	Alphaproteobacteria:6;Gammaproteobacteria:3	6	17907	1	53298	7	7427	2.97638	0.414754
59	2	Alphaproteobacteria:2	1	11899	0	0	1	6145	0	0.51643
60	3	Cyanobacteria:3	1	14976	0	0	2	4681	0	0.312567
61	2	Cyanobacteria:2	1	2368	0	0	1	5087	0	2.14823
62	3	Alphaproteobacteria:3	2	1952	0	0	1	3644	0	1.8668
63	3	Flavobacteria:3	1	9035	0	0	2	3969	0	0.439292
64	3	Flavobacteria:3	2	8753	0	0	1	6635	0	0.758026
65	2		1	31036	0	0	1	2424	0	0.0781028
66	11	Flavobacteria:11	1	28317	1	69038	9	11180	2.43804	0.394816
67	2	Alphaproteobacteria:2	1	8756	0	0	1	4025	0	0.459685
68	3	Gammaproteobacteria:3	1	1819	0	0	2	7029	0	3.86421
69	4	Gammaproteobacteria:4	1	3710	0	0	3	6652	0	1.79299
70	2	Gammaproteobacteria:2	1	3118	0	0	1	4146	0	1.3297
71	2	Cyanobacteria:2	1	3924	0	0	1	6186	0	1.57645
72	3	Alphaproteobacteria:3	2	3723	0	0	1	6448	0	1.73194
73	3	Cyanobacteria:3	1	4987	0	0	2	6247	0	1.25266
74	3	Gammaproteobacteria:3	2	13475	0	0	1	9223	0	0.684453
75	6	Alphaproteobacteria:6	3	7581	1	18164	2	9099	2.39599	1.20024
76	2		1	1909	0	0	1	3128	0	1.63855
77	2	Alphaproteobacteria:2	1	8021	0	0	1	4794	0	0.597681
78	3	Cyanobacteria:3	1	2148	0	0	2	8917	0	4.1513
79	2	Alphaproteobacteria:2	1	10362	0	0	1	6002	0	0.579232
80	5	Gammaproteobacteria:5	2	3008	0	0	3	6216	0	2.06649
81	3		1	6200	0	0	2	4117	0	0.664032
82	2	Cyanobacteria:2	1	3544	0	0	1	4126	0	1.16422
83	3		1	62767	0	0	2	8502	0	0.135453
84	19	Flavobacteria:19	3	43598	1	60434	15	13261	1.38616	0.304165
85	5	Alphaproteobacteria:5	1	13991	1	18999	3	6374	1.35794	0.455579
86	3	Gammaproteobacteria:3	1	1415	0	0	2	4802	0	3.39364
87	2	Cyanobacteria:2	1	1464	0	0	1	3481	0	2.37773
88	3	Alphaproteobacteria:3	1	4918	0	0	2	8221	0	1.67161
89	2		1	2622	0	0	1	1507	0	0.574752
90	4		1	6262	0	0	3	4189	0	0.668956
91	2	Alphaproteobacteria:2	1	6168	0	0	1	3423	0	0.554961
92	8	Firmicutes:1;Actinobacteria:1	1	6840	1	22952	6	9486	3.35556	1.38684
93	4	Cyanobacteria:4	2	3248	0	0	2	3892	0	1.19828
94	2	Cyanobacteria:2	1	1042	0	0	1	5529	0	5.30614
95	8	Cyanobacteria:7;Alphaproteobacteria:1	1	10222	1	36698	6	10750	3.5901	1.05165
96	2	Cyanobacteria:2	1	3384	0	0	1	5596	0	1.65366
97	11	Flavobacteria:10;Cyanobacteria:1	2	56492	1	67943	8	6614	1.2027	0.117079
98	4	Gammaproteobacteria:4	2	4789	0	0	2	4326	0	0.90332
99	2	Gammaproteobacteria:2	1	3788	0	0	1	9786	0	2.58342
100	2	Alphaproteobacteria:2	1	6761	0	0	1	3313	0	0.490016
101	12	Alphaproteobacteria:10;Gammaproteobacteria:2	5	6472	1	20458	6	11873	3.161	1.83452
102	2		1	3921	0	0	1	5910	0	1.50727
103	3	Cyanobacteria:3	1	4050	0	0	2	3445	0	0.850617
104	2	Cyanobacteria:2	1	1123	0	0	1	4624	0	4.11754
105	2	Alphaproteobacteria:2	1	7777	0	0	1	3430	0	0.441044
106	4	Gammaproteobacteria:4	1	3100	0	0	3	7922	0	2.55548
107	3	Flavobacteria:3	1	7674	0	0	2	5286	0	0.688819
108	3	Cyanobacteria:3	1	2775	0	0	2	6285	0	2.26486
109	20	Flavobacteria:7;Bacteroidetes:1;Gammaproteobacteria:1;Alphaproteobacteria:1	1	52105	1	63319	18	12599	1.21522	0.2418
110	3	Cyanobacteria:3	2	13786	1	19026	0	0	1.3801	0
111	3		1	2422	0	0	2	4216	0	1.74071
112	2	Gammaproteobacteria:2	1	1749	0	0	1	4466	0	2.55346
113	2	Alphaproteobacteria:2	1	10697	0	0	1	5583	0	0.521922
114	8	Alphaproteobacteria:8	4	12665	1	30986	3	8714	2.44659	0.688038
115	3	Cyanobacteria:3	1	4929	0	0	2	6146	0	1.24691
116	52	Cyanobacteria:14;Gammaproteobacteria:2;Alphaproteobacteria:2	6	78915	1	184973	45	9059	2.34395	0.114794
117	3	Alphaproteobacteria:3	2	2708	0	0	1	5086	0	1.87814
118	2	Alphaproteobacteria:2	1	6950	0	0	1	3783	0	0.544317
119	2	Cyanobacteria:2	1	3134	0	0	1	10325	0	3.29451
120	2	Alphaproteobacteria:2	1	7095	0	0	1	3442	0	0.48513
121	2	Cyanobacteria:2	1	3661	0	0	1	6386	0	1.74433
122	2		1	2173	0	0	1	3361	0	1.54671
123	4	Actinobacteria:4	1	1490	0	0	3	6257	0	4.19933
124	3		1	2845	0	0	2	6387	0	2.24499
125	8	Alphaproteobacteria:8	4	2767	0	0	4	9225	0	3.33394
126	2	Cyanobacteria:2	1	1182	0	0	1	3074	0	2.60068
127	2	Alphaproteobacteria:2	1	6964	0	0	1	3499	0	0.502441
128	2	Cyanobacteria:2	1	1800	0	0	1	5444	0	3.02444
129	4	Gammaproteobacteria:4	1	7908	0	0	3	3848	0	0.486596
130	3	Alphaproteobacteria:3	1	2694	0	0	2	5034	0	1.8686
131	4	Cyanobacteria:4	1	8942	0	0	3	8322	0	0.930664
132	2		1	5449	0	0	1	2547	0	0.467425
133	3	Flavobacteria:3	1	5004	0	0	2	3109	0	0.621303
134	2	Gammaproteobacteria:2	1	1676	0	0	1	4382	0	2.61456
135	20	Alphaproteobacteria:18;Gammaproteobacteria:1;Cyanobacteria:1	6	10411	1	34976	13	9775	3.35952	0.938911
136	2	Alphaproteobacteria:2	1	8398	0	0	1	4144	0	0.493451
137	5	Alphaproteobacteria:5	1	6715	1	8998	3	7707	1.33999	1.14773
138	2	Archaea:2	1	2503	0	0	1	5345	0	2.13544
139	2	Alphaproteobacteria:2	1	13151	0	0	1	6378	0	0.484982
140	2		1	2504	0	0	1	4395	0	1.75519
141	2		1	2885	0	0	1	3844	0	1.33241
142	2	Gammaproteobacteria:2	1	2037	0	0	1	5729	0	2.81247
143	2		1	3680	0	0	1	8737	0	2.37418
144	4		1	9055	0	0	3	5862	0	0.647377
145	2	Cyanobacteria:2	1	1036	0	0	1	3808	0	3.67568
146	2		1	2395	0	0	1	3950	0	1.64927
147	3	Cyanobacteria:3	1	1255	0	0	2	6078	0	4.84303
148	3	Gammaproteobacteria:3	1	3385	0	0	2	5991	0	1.76987
149	3	Alphaproteobacteria:3	1	4383	0	0	2	7912	0	1.80516
150	4	Gammaproteobacteria:4	1	4718	0	0	3	7893	0	1.67295
151	3	Gammaproteobacteria:3	1	1434	0	0	2	7263	0	5.06485
152	7	Alphaproteobacteria:7	2	16713	0	0	5	6529	0	0.390654
153	2		1	2781	0	0	1	4645	0	1.67026
154	3	Cyanobacteria:3	1	19379	0	0	2	4845	0	0.250013
155	13	Alphaproteobacteria:3;Cyanobacteria:2;Gammaproteobacteria:1	3	8194	1	24947	9	4455	3.04454	0.543691
156	3	Gammaproteobacteria:3	2	2588	0	0	1	5766	0	2.22798
157	2		1	7973	0	0	1	5116	0	0.641666
158	3		1	3121	0	0	2	5301	0	1.69849
159	2		1	2459	0	0	1	4271	0	1.73688
160	4	Cyanobacteria:4	1	23754	0	0	3	4800	0	0.202071
161	2	Cyanobacteria:2	1	1919	0	0	1	6860	0	3.57478
162	15	Flavobacteria:12;Cyanobacteria:2;Gammaproteobacteria:1	6	4864	1	35558	8	10172	7.31044	2.09128
163	2	Cyanobacteria:2	1	1907	0	0	1	6551	0	3.43524
164	2	Alphaproteobacteria:2	1	9565	0	0	1	4787	0	0.50047
165	2		1	8126	0	0	1	4693	0	0.577529
166	3	Cyanobacteria:3	1	6648	0	0	2	5742	0	0.863718
167	2		1	6428	0	0	1	4239	0	0.659459
168	3	Cyanobacteria:3	1	2845	0	0	2	4202	0	1.47698
169	6	Firmicutes:1;Gammaproteobacteria:1;Eukaryota:1	3	7006	1	26327	2	4499	3.75778	0.642164
170	3	Gammaproteobacteria:3	1	1325	0	0	2	5723	0	4.31925
171	2	Cyanobacteria:2	1	1997	0	0	1	4913	0	2.46019
172	2		1	10541	0	0	1	12039	0	1.14211
173	8	Alphaproteobacteria:8	3	13008	0	0	5	8661	0	0.665821
174	2	Alphaproteobacteria:2	1	4575	0	0	1	2657	0	0.580765
175	3	Flavobacteria:3	1	3146	0	0	2	5367	0	1.70598
176	2	Cyanobacteria:2	1	1771	0	0	1	9322	0	5.26369
177	2		1	1711	0	0	1	2515	0	1.4699
178	6	Firmicutes:2;Deinococcus-Thermus:1;Flavobacteria:1	2	9090	1	21622	3	9111	2.37866	1.00231
179	5	Alphaproteobacteria:4;Cyanobacteria:1	1	14070	1	19432	3	14236	1.38109	1.0118
180	2	Cyanobacteria:2	1	2716	0	0	1	11538	0	4.24816
181	2		1	2388	0	0	1	3881	0	1.62521
182	3	Gammaproteobacteria:3	1	3400	0	0	2	6530	0	1.92059
183	4		1	4236	0	0	3	5863	0	1.38409
184	2	Alphaproteobacteria:2	1	9792	0	0	1	4563	0	0.465993
185	9	Alphaproteobacteria:9	3	4218	0	0	6	8038	0	1.90564
186	2	Cyanobacteria:2	1	1004	0	0	1	3806	0	3.79084
187	2	Alphaproteobacteria:2	1	6969	0	0	1	2435	0	0.349405
188	3	Cyanobacteria:3	1	1998	0	0	2	5275	0	2.64014
189	2	Cyanobacteria:2	1	2021	0	0	1	3403	0	1.68382
190	2		1	9976	0	0	1	6490	0	0.650561
191	3		2	9561	0	0	1	5545	0	0.57996
192	20	Alphaproteobacteria:1;Cyanobacteria:1	4	7814	1	23341	15	10239	2.98707	1.31034
193	3		1	5125	0	0	2	7638	0	1.49034
194	2	Alphaproteobacteria:2	1	12543	0	0	1	3776	0	0.301044
195	16	Gammaproteobacteria:1;Alphaproteobacteria:1	2	12160	1	29642	13	7523	2.43766	0.618668
196	2	Cyanobacteria:2	1	2481	0	0	1	5911	0	2.38251
197	2		1	1614	0	0	1	2688	0	1.66543
198	6	Alphaproteobacteria:6	2	8604	1	20896	3	6390	2.42864	0.742678
199	28	Cyanobacteria:28	7	10426	1	36879	20	11674	3.53721	1.1197
200	3	Cyanobacteria:3	1	1639	0	0	2	10704	0	6.53081
201	3	Gammaproteobacteria:3	1	8762	0	0	2	6322	0	0.721525
202	2		1	3314	0	0	1	7318	0	2.20821
203	3	Gammaproteobacteria:3	1	3589	0	0	2	3861	0	1.07579
204	2	Cyanobacteria:2	1	1495	0	0	1	3965	0	2.65217
205	3		1	3369	0	0	2	4493	0	1.33363
206	3	Cyanobacteria:3	1	9703	0	0	2	8735	0	0.900237
207	2		1	2356	0	0	1	5464	0	2.31919
208	3	Cyanobacteria:3	1	4358	0	0	2	4813	0	1.10441
209	6	Gammaproteobacteria:6	4	6371	1	24681	1	6421	3.87396	1.00785
210	3	Cyanobacteria:3	1	2904	0	0	2	5065	0	1.74415
211	3		1	4224	0	0	2	6465	0	1.53054
212	3	Alphaproteobacteria:3	1	3140	0	0	2	5308	0	1.69045
213	4		1	5333	0	0	3	6064	0	1.13707
214	9	Firmicutes:2;Gammaproteobacteria:2;Alphaproteobacteria:2	2	11856	1	28260	6	9520	2.3836	0.802969
215	4	Cyanobacteria:4	1	5768	0	0	3	7562	0	1.31103
216	2		1	2329	0	0	1	4084	0	1.75354
217	2		1	1860	0	0	1	2812	0	1.51183
218	3	Cyanobacteria:3	1	3023	0	0	2	5632	0	1.86305
219	2		1	9861	0	0	1	6158	0	0.62448
220	2	Cyanobacteria:2	1	1447	0	0	1	4247	0	2.93504
221	2	Alphaproteobacteria:2	1	12120	0	0	1	4937	0	0.407343
222	11	Alphaproteobacteria:10;Gammaproteobacteria:1	6	12758	1	43456	4	5319	3.40618	0.416915
223	2	Alphaproteobacteria:2	1	10091	0	0	1	4179	0	0.414131
224	2	Alphaproteobacteria:2	1	8814	0	0	1	3324	0	0.377127
225	3	Gammaproteobacteria:3	2	2590	0	0	1	8253	0	3.18649
226	5	Gammaproteobacteria:5	1	2911	0	0	4	7259	0	2.49364
227	5	Gammaproteobacteria:1;Alphaproteobacteria:1	1	14420	1	18613	3	9227	1.29078	0.639875
228	9	Alphaproteobacteria:9	1	8788	1	24597	7	6044	2.79893	0.687756
229	9	Alphaproteobacteria:9	3	20496	1	28111	5	8531	1.37154	0.416228
230	4		1	3967	0	0	3	6896	0	1.73834
231	2	Alphaproteobacteria:2	1	6880	0	0	1	3993	0	0.580378
232	3	Cyanobacteria:3	1	5333	0	0	2	4111	0	0.770861
233	3	Cyanobacteria:3	1	3629	0	0	2	4412	0	1.21576
234	3	Gammaproteobacteria:3	1	3831	0	0	2	5401	0	1.40981
235	8	Alphaproteobacteria:6;Gammaproteobacteria:1;Cyanobacteria:1	4	6535	1	19918	3	10291	3.0479	1.57475
236	18	Alphaproteobacteria:18	5	5206	0	0	13	9894	0	1.9005
237	2	Alphaproteobacteria:2	1	15757	0	0	1	5495	0	0.348734
238	2	Alphaproteobacteria:2	1	5350	0	0	1	3123	0	0.583738
239	3	Cyanobacteria:3	1	1332	0	0	2	5716	0	4.29129
240	4	Cyanobacteria:4	1	4523	0	0	3	6679	0	1.47667
241	2		1	7100	0	0	1	4860	0	0.684507
242	2	Alphaproteobacteria:2	1	10885	0	0	1	4145	0	0.380799
243	2	Alphaproteobacteria:2	1	16018	0	0	1	7453	0	0.465289
244	3	Alphaproteobacteria:3	1	3154	0	0	2	5879	0	1.86398
245	2	Bacteroidetes:2	1	2978	0	0	1	3606	0	1.21088
246	26	Alphaproteobacteria:26	6	26949	2	30390	18	8336	1.12769	0.309325
247	3	Flavobacteria:2;Gammaproteobacteria:1	1	7432	0	0	2	3681	0	0.495291
248	2		1	1930	0	0	1	4736	0	2.45389
249	2	Gammaproteobacteria:2	1	3788	0	0	1	4796	0	1.2661
250	42	Flavobacteria:16;Alphaproteobacteria:4;Gammaproteobacteria:2	2	149656	1	175705	39	8941	1.17406	0.0597437
251	3	Flavobacteria:3	1	2948	0	0	2	5751	0	1.95081
252	3	Alphaproteobacteria:3	1	2403	0	0	2	4503	0	1.87391
253	3	Flavobacteria:3	1	22105	0	0	2	6820	0	0.308527
254	7	Gammaproteobacteria:7	4	2756	0	0	3	6886	0	2.49855
255	2	Alphaproteobacteria:2	1	12582	0	0	1	5218	0	0.414719
256	2	Cyanobacteria:2	1	1959	0	0	1	7513	0	3.83512
257	3		1	5812	0	0	2	9631	0	1.65709
258	2	Alphaproteobacteria:2	1	10345	0	0	1	5005	0	0.483809
259	6	Actinobacteria:6	2	22935	1	30080	3	6890	1.31153	0.300414
260	4	Flavobacteria:4	0	0	1	19597	3	11322	-	-
261	4	Gammaproteobacteria:3;Firmicutes:1	2	5724	0	0	2	5883	0	1.02778
262	2		1	6778	0	0	1	4613	0	0.680584
263	2	Gammaproteobacteria:2	1	3606	0	0	1	4569	0	1.26705
264	3	Cyanobacteria:3	1	1571	0	0	2	5327	0	3.39083
265	2	Alphaproteobacteria:2	1	15933	0	0	1	7589	0	0.476307
266	2	Alphaproteobacteria:2	1	8844	0	0	1	4554	0	0.514925
267	3	Cyanobacteria:3	1	4400	0	0	2	3715	0	0.844318
268	11	Alphaproteobacteria:11	2	11184	1	32755	8	6452	2.92874	0.576896
269	2		1	3553	0	0	1	8578	0	2.4143
270	3	Alphaproteobacteria:3	1	5554	0	0	2	9643	0	1.73623
271	2	Alphaproteobacteria:2	1	6630	0	0	1	3009	0	0.453846
272	3	Cyanobacteria:3	2	1810	0	0	1	5615	0	3.10221
273	2	Alphaproteobacteria:2	1	14756	0	0	1	3339	0	0.226281
274	7	Alphaproteobacteria:7	2	9416	0	0	5	9934	0	1.05501
275	2	Alphaproteobacteria:2	1	8599	0	0	1	2457	0	0.285731
276	2		1	2244	0	0	1	5173	0	2.30526
277	3	Cyanobacteria:3	1	1771	0	0	2	5971	0	3.37154
278	4	Gammaproteobacteria:4	1	9599	0	0	3	5212	0	0.542973
279	2		1	2476	0	0	1	5909	0	2.38651
280	2	Alphaproteobacteria:2	1	8101	0	0	1	2240	0	0.276509
281	2	Alphaproteobacteria:2	1	4852	0	0	1	2725	0	0.561624
282	3	Cyanobacteria:3	1	6244	0	0	2	7637	0	1.22309
283	3	Cyanobacteria:3	1	4035	0	0	2	6069	0	1.50409
284	2	Alphaproteobacteria:2	1	12999	0	0	1	6155	0	0.473498
285	5		1	3427	0	0	4	5905	0	1.72308
286	2	Cyanobacteria:2	0	0	1	18911	1	8009	-	-
287	2		1	6651	0	0	1	3803	0	0.571794
288	2	Alphaproteobacteria:2	1	14294	0	0	1	6484	0	0.453617
289	18	Gammaproteobacteria:2;Firmicutes:1;Alphaproteobacteria:1	6	3460	1	30360	11	9399	8.77457	2.71647
290	3	Alphaproteobacteria:3	1	2455	0	0	2	4406	0	1.7947
291	2		1	2947	0	0	1	3335	0	1.13166
292	3		1	3604	0	0	2	7944	0	2.20422
293	3	Alphaproteobacteria:3	1	3416	0	0	2	5175	0	1.51493
294	3	Cyanobacteria:3	1	4680	0	0	2	5074	0	1.08419
295	3	Flavobacteria:3	1	2613	0	0	2	4846	0	1.85457
296	3	Alphaproteobacteria:3	1	3340	0	0	2	5532	0	1.65629
297	3		1	4386	0	0	2	9949	0	2.26835
298	3	Flavobacteria:3	1	6475	0	0	2	5871	0	0.906718
299	3	Alphaproteobacteria:3	1	3860	0	0	2	6610	0	1.71244
300	4	Gammaproteobacteria:4	1	10601	0	0	3	8721	0	0.822658
301	3	Gammaproteobacteria:3	1	8795	0	0	2	4110	0	0.467311
302	3	Alphaproteobacteria:3	1	4042	0	0	2	6909	0	1.7093
303	2	Cyanobacteria:2	1	4234	0	0	1	7783	0	1.83821
304	21	Flavobacteria:8;Alphaproteobacteria:2	4	19146	1	64069	16	8158	3.34634	0.426094
305	3	Gammaproteobacteria:3	1	1896	0	0	2	5570	0	2.93776
306	3	Gammaproteobacteria:3	2	4082	0	0	1	8484	0	2.07839
307	9	Cyanobacteria:9	3	18214	1	24701	5	8960	1.35615	0.491929
308	2		1	3629	0	0	1	7344	0	2.0237
309	14	Gammaproteobacteria:14	3	17157	1	44719	10	8756	2.60646	0.510346
310	2	Cyanobacteria:2	1	2940	0	0	1	8677	0	2.95136
311	2	Alphaproteobacteria:2	1	9650	0	0	1	4648	0	0.481658
312	3	Cyanobacteria:3	2	1482	0	0	1	5394	0	3.63968
313	3		1	3851	0	0	2	4379	0	1.13711
314	2		1	4636	0	0	1	6399	0	1.38028
315	4	Cyanobacteria:4	1	6886	0	0	3	4995	0	0.725385
316	2		1	2639	0	0	1	6491	0	2.45964
317	3	Cyanobacteria:3	1	3923	0	0	2	4350	0	1.10885
318	2	Cyanobacteria:2	1	1488	0	0	1	5417	0	3.64046
319	2	Gammaproteobacteria:2	1	3837	0	0	1	5126	0	1.33594
320	8	Alphaproteobacteria:8	2	20632	1	24789	5	9794	1.20148	0.474699
321	2		1	4143	0	0	1	2656	0	0.641081
322	2	Cyanobacteria:2	1	1187	0	0	1	4912	0	4.13816
323	10	Alphaproteobacteria:9;Gammaproteobacteria:1	1	27815	1	36225	8	7773	1.30235	0.279454
324	4	Gammaproteobacteria:4	1	3275	0	0	3	6445	0	1.96794
325	3	Bacteroidetes:3	1	3545	0	0	2	3803	0	1.07278
326	7	Alphaproteobacteria:6;Gammaproteobacteria:1	2	7639	1	18830	4	7027	2.46498	0.919885
327	2	Alphaproteobacteria:2	1	7990	0	0	1	3942	0	0.493367
328	2	Alphaproteobacteria:2	1	5944	0	0	1	2999	0	0.504542
329	2	Flavobacteria:2	1	1185	0	0	1	7467	0	6.30127
330	2	Cyanobacteria:2	1	5188	0	0	1	6322	0	1.21858
331	2		1	3171	0	0	1	5673	0	1.78903
332	2	Alphaproteobacteria:2	1	8775	0	0	1	3690	0	0.420513
333	2	Alphaproteobacteria:2	1	12599	0	0	1	5125	0	0.406778
334	3	Cyanobacteria:3	1	1235	0	0	2	8641	0	6.99676
335	3	Cyanobacteria:3	1	4575	0	0	2	6066	0	1.3259
336	2	Alphaproteobacteria:2	1	8112	0	0	1	2495	0	0.307569
337	3		1	7406	0	0	2	5015	0	0.677154
338	2	Alphaproteobacteria:2	1	8008	0	0	1	2900	0	0.362138
339	3	Gammaproteobacteria:3	1	4521	0	0	2	6700	0	1.48197
340	2		1	8325	0	0	1	3866	0	0.464384
341	24	Gammaproteobacteria:7;Alphaproteobacteria:2;Spirochaetes:1	8	14393	1	52885	15	8704	3.67436	0.604738
342	2		1	1731	0	0	1	4214	0	2.43443
343	3	Cyanobacteria:3	1	1222	0	0	2	6739	0	5.51473
344	2	Cyanobacteria:2	1	1406	0	0	1	4625	0	3.28947
345	2	Cyanobacteria:2	1	1961	0	0	1	4756	0	2.42529
346	3	Cyanobacteria:3	1	3978	0	0	2	5331	0	1.34012
347	3	Alphaproteobacteria:3	1	2942	0	0	2	4471	0	1.51971
348	4	Cyanobacteria:4	1	8654	0	0	3	6552	0	0.757107
349	3	Alphaproteobacteria:3	1	2556	0	0	2	4674	0	1.82864
350	12	Alphaproteobacteria:12	6	7058	1	22497	5	5882	3.18745	0.833381
351	2	Alphaproteobacteria:2	1	6191	0	0	1	3151	0	0.508965
352	2	Alphaproteobacteria:2	1	10355	0	0	1	3183	0	0.307388
353	3	Cyanobacteria:3	1	5973	0	0	2	8989	0	1.50494
354	49	Gammaproteobacteria:13;Flavobacteria:8;Firmicutes:2;Cyanobacteria:2;Eukaryota:2	2	29467	1	95576	46	12802	3.24349	0.434452
355	2		1	7710	0	0	1	4666	0	0.605188
356	2	Archaea:2	1	2281	0	0	1	4172	0	1.82902
357	2	Actinobacteria:2	1	10045	0	0	1	7790	0	0.77551
358	6	Firmicutes:1;Flavobacteria:1	2	6042	1	23340	3	5033	3.86296	0.833002
359	2	Cyanobacteria:2	1	1213	0	0	1	3276	0	2.70074
360	3	Cyanobacteria:3	1	3734	0	0	2	3311	0	0.886717
361	3	Flavobacteria:3	1	7390	0	0	2	4673	0	0.632341
362	3	Cyanobacteria:3	2	1740	0	0	1	6125	0	3.52011
363	4	Gammaproteobacteria:4	1	5736	0	0	3	6532	0	1.13877
364	2	Alphaproteobacteria:2	1	8147	0	0	1	2860	0	0.351049
365	2		1	8334	0	0	1	5571	0	0.668467
366	2	Cyanobacteria:2	1	1383	0	0	1	4013	0	2.90166
367	3	Flavobacteria:3	1	3304	0	0	2	2968	0	0.898305
368	2	Alphaproteobacteria:2	1	13607	0	0	1	5347	0	0.39296
369	3	Cyanobacteria:3	1	9013	0	0	2	5499	0	0.610119
370	2	Cyanobacteria:2	1	1411	0	0	1	4631	0	3.28207
371	4	Gammaproteobacteria:4	1	3316	0	0	3	5802	0	1.7497
372	3		1	4238	0	0	2	7598	0	1.79283
373	2	Alphaproteobacteria:2	1	7926	0	0	1	4474	0	0.564471
374	2	Cyanobacteria:2	1	1882	0	0	1	3417	0	1.81562
375	3	Flavobacteria:3	1	3881	0	0	2	4772	0	1.22958
376	2	Cyanobacteria:2	1	1062	0	0	1	8370	0	7.88136
377	2	Alphaproteobacteria:2	1	9160	0	0	1	3205	0	0.349891
378	2	Alphaproteobacteria:2	1	10451	0	0	1	5318	0	0.508851
379	2	Alphaproteobacteria:2	1	13768	0	0	1	7737	0	0.561955
380	2	Alphaproteobacteria:2	1	11882	0	0	1	4209	0	0.354233
381	17	Gammaproteobacteria:16;Alphaproteobacteria:1	4	13497	1	46879	12	10267	3.47329	0.760688
382	3		2	120843	1	163078	0	0	1.3495	0
383	4		1	3173	0	0	3	7358	0	2.31894
384	2	Cyanobacteria:2	1	1280	0	0	1	6689	0	5.22578
385	12	Flavobacteria:11;Cyanobacteria:1	4	11600	1	40829	7	8230	3.51974	0.709483
386	2		1	35321	0	0	1	4786	0	0.1355
387	3	Flavobacteria:3	1	2921	0	0	2	3545	0	1.21363
388	3	Cyanobacteria:3	1	1901	0	0	2	7311	0	3.84587
389	11	Alphaproteobacteria:10;Gammaproteobacteria:1	2	2343	1	20272	8	8046	8.65216	3.43406
390	6	Flavobacteria:6	1	2738	1	9882	4	4705	3.6092	1.71841
391	2	Alphaproteobacteria:2	1	8606	0	0	1	3973	0	0.461655
392	7	Gammaproteobacteria:7	1	4220	0	0	6	7956	0	1.88531
393	2		1	8433	0	0	1	4805	0	0.569785
394	2		1	8065	0	0	1	5350	0	0.66336
395	2	Alphaproteobacteria:2	1	6637	0	0	1	3977	0	0.599217
396	10	Flavobacteria:10	3	15071	1	20196	6	6861	1.34006	0.455245
397	2	Gammaproteobacteria:2	1	2752	0	0	1	3367	0	1.22347
398	3		1	4014	0	0	2	6427	0	1.60115
399	12	Cyanobacteria:12	4	17691	1	45715	7	9007	2.58408	0.509129
400	2	Flavobacteria:2	1	2047	0	0	1	7876	0	3.84758
401	4	Cyanobacteria:4	1	9994	0	0	3	5369	0	0.537222
402	2	Alphaproteobacteria:2	1	10447	0	0	1	5325	0	0.509716
403	2		1	1777	0	0	1	3401	0	1.9139
404	20	Alphaproteobacteria:19;Actinobacteria:1	6	14842	1	43827	13	7895	2.9529	0.531936
405	3		1	20276	0	0	2	9705	0	0.478645
406	3	Alphaproteobacteria:3	1	2706	0	0	2	4401	0	1.62639
407	3		1	4270	0	0	2	6182	0	1.44778
408	2	Cyanobacteria:2	1	2988	0	0	1	5235	0	1.75201
409	9	Gammaproteobacteria:9	3	4757	1	19055	5	6118	4.00568	1.2861
410	2	Cyanobacteria:2	1	3204	0	0	1	3613	0	1.12765
411	3	Cyanobacteria:3	1	1971	0	0	2	6498	0	3.2968
412	2	Alphaproteobacteria:2	1	11029	0	0	1	4988	0	0.452262
413	3		1	4793	0	0	2	2942	0	0.613812
414	20	Gammaproteobacteria:6;Cyanobacteria:2;Alphaproteobacteria:1	5	12925	1	38828	14	6952	3.0041	0.537872
415	2	Alphaproteobacteria:2	1	7231	0	0	1	3832	0	0.529941
416	2		1	3314	0	0	1	7936	0	2.39469
417	2	Alphaproteobacteria:2	1	4155	0	0	1	2298	0	0.553069
418	11	Cyanobacteria:11	2	6223	1	21285	8	12029	3.42038	1.93299
419	2	Alphaproteobacteria:2	1	10405	0	0	1	4571	0	0.439308
420	3	Cyanobacteria:3	1	3188	0	0	2	2970	0	0.931619
421	2	Alphaproteobacteria:2	1	24371	0	0	1	3967	0	0.162775
422	2		1	2684	0	0	1	6174	0	2.3003
423	2	Cyanobacteria:2	1	1154	0	0	1	4150	0	3.59619
424	3	Cyanobacteria:3	1	5841	0	0	2	3646	0	0.624208
425	2	Alphaproteobacteria:2	1	10694	0	0	1	4040	0	0.377782
426	2		1	5807	0	0	1	2671	0	0.459962
427	3	Alphaproteobacteria:3	2	3508	0	0	1	6932	0	1.97605
428	7	Alphaproteobacteria:6;Cyanobacteria:1	2	16138	1	25950	4	6935	1.60801	0.429731
429	2	Cyanobacteria:2	1	2900	0	0	1	2924	0	1.00828
430	2	Cyanobacteria:2	1	1462	0	0	1	4618	0	3.15869
431	14	Alphaproteobacteria:13;Gammaproteobacteria:1	5	14784	1	46964	8	7694	3.17668	0.520427
432	2	Alphaproteobacteria:2	1	5888	0	0	1	2597	0	0.441067
433	15	Alphaproteobacteria:15	6	9306	1	35756	8	11636	3.84225	1.25038
434	2	Alphaproteobacteria:2	1	13422	0	0	1	5160	0	0.384443
435	2		1	6294	0	0	1	8602	0	1.3667
436	4	Gammaproteobacteria:4	1	1364	0	0	3	4703	0	3.44795
437	3	Cyanobacteria:3	1	1275	0	0	2	8383	0	6.5749
438	2	Alphaproteobacteria:2	1	14956	0	0	1	4959	0	0.331573
439	2	Alphaproteobacteria:2	1	5932	0	0	1	2813	0	0.474208
440	2		1	2821	0	0	1	4653	0	1.64942
441	4	Cyanobacteria:4	1	4096	0	0	3	5603	0	1.36792
442	2	Alphaproteobacteria:2	1	7613	0	0	1	3588	0	0.471299
443	2		1	6567	0	0	1	4035	0	0.614436
444	3	Flavobacteria:3	1	7025	0	0	2	3513	0	0.500071
445	2		1	2041	0	0	1	4839	0	2.3709
446	2		1	19296	0	0	1	2769	0	0.143501
447	2		1	2804	0	0	1	5686	0	2.02782
448	3	Cyanobacteria:3	1	4980	0	0	2	5867	0	1.17811
449	2		1	3055	0	0	1	4987	0	1.63241
450	3	Cyanobacteria:3	1	6141	0	0	2	5376	0	0.875427
451	4	Cyanobacteria:4	1	36463	0	0	3	3805	0	0.104352
452	3	Cyanobacteria:3	1	4306	0	0	2	7840	0	1.82072
453	3	Flavobacteria:3	1	4654	0	0	2	6095	0	1.30963
454	4		1	2014	0	0	3	4753	0	2.35998
455	2		1	3989	0	0	1	5781	0	1.44924
456	2	Alphaproteobacteria:2	1	18899	0	0	1	8034	0	0.425102
457	3	Gammaproteobacteria:3	1	4106	0	0	2	5691	0	1.38602
458	3		2	6917	0	0	1	4604	0	0.665606
459	2	Gammaproteobacteria:2	1	4313	0	0	1	5866	0	1.36007
460	2	Alphaproteobacteria:2	1	13334	0	0	1	5707	0	0.428004
461	2		1	10109	0	0	1	11187	0	1.10664
462	4	Cyanobacteria:4	1	9243	0	0	3	7992	0	0.864654
463	3		1	2540	0	0	2	3651	0	1.4374
464	3	Cyanobacteria:3	1	5626	0	0	2	5399	0	0.959652
465	9	Alphaproteobacteria:9	2	6764	1	19094	6	8006	2.82289	1.18362
466	5	Alphaproteobacteria:4;Firmicutes:1	0	0	1	29183	4	11144	-	-
467	3	Cyanobacteria:3	1	9678	0	0	2	3476	0	0.359165
468	2		1	2472	0	0	1	3860	0	1.56149
469	3	Gammaproteobacteria:3	1	1378	0	0	2	3849	0	2.79318
470	3	Cyanobacteria:3	1	4073	0	0	2	3610	0	0.886325
471	5	Alphaproteobacteria:5	1	7142	1	26392	3	5456	3.69532	0.763932
472	2	Gammaproteobacteria:2	1	1499	0	0	1	4360	0	2.90861
473	9	Alphaproteobacteria:9	4	8184	1	32548	4	12772	3.97703	1.56061
474	2		1	3825	0	0	1	2140	0	0.559477
475	2	Cyanobacteria:2	1	2792	0	0	1	4588	0	1.64327
476	3		1	3726	0	0	2	5557	0	1.49141
477	4		1	12962	0	0	3	6000	0	0.462892
478	2		1	5269	0	0	1	7495	0	1.42247
479	6	Alphaproteobacteria:6	1	3141	0	0	5	8496	0	2.70487
480	2	Gammaproteobacteria:2	1	1161	0	0	1	4602	0	3.96382
481	3		1	4807	0	0	2	3050	0	0.634491
482	2		1	8313	0	0	1	5420	0	0.651991
483	4	Cyanobacteria:4	2	5424	0	0	2	5715	0	1.05365
484	2		1	1674	0	0	1	3888	0	2.32258
485	3	Cyanobacteria:3	1	4179	0	0	2	4100	0	0.981096
486	3		2	3314	0	0	1	5165	0	1.55854
487	8	Flavobacteria:8	2	7027	1	23490	5	7396	3.34282	1.05251
488	2		1	4017	0	0	1	4536	0	1.1292
489	5		1	5412	1	6062	3	4415	1.1201	0.81578
490	3		2	2542	0	0	1	5743	0	2.25924
491	26	Alphaproteobacteria:6;Gammaproteobacteria:5;Cyanobacteria:1	5	31543	1	103222	20	8671	3.27242	0.274895
492	5	Actinobacteria:5	1	9049	0	0	4	6311	0	0.697425
493	2	Cyanobacteria:2	1	1097	0	0	1	3755	0	3.42297
494	2	Actinobacteria:2	1	9435	0	0	1	6115	0	0.648119
495	3	Cyanobacteria:3	1	2870	0	0	2	7793	0	2.71533
496	4	Actinobacteria:4	2	1698	0	0	2	7987	0	4.70377
497	14	Alphaproteobacteria:14	4	8404	1	31598	9	12912	3.75988	1.53641
498	2	Alphaproteobacteria:2	1	9845	0	0	1	3388	0	0.344134
499	4	Gammaproteobacteria:4	2	3087	0	0	2	8049	0	2.60739
500	2	Alphaproteobacteria:2	1	10549	0	0	1	5143	0	0.487534
501	9	Alphaproteobacteria:9	3	6091	1	19878	5	8803	3.2635	1.44525
502	2		1	2779	0	0	1	4712	0	1.69557
503	4	Alphaproteobacteria:4	1	5039	0	0	3	6695	0	1.32864
504	2	Gammaproteobacteria:2	1	4447	0	0	1	5652	0	1.27097
505	2	Cyanobacteria:2	1	2304	0	0	1	5110	0	2.21788
506	2	Actinobacteria:1;Cyanobacteria:1	1	13286	0	0	1	6310	0	0.474936
507	8	Gammaproteobacteria:8	1	42883	0	0	7	8644	0	0.201572
508	3	Cyanobacteria:3	1	2346	0	0	2	6650	0	2.83461
509	2		1	8284	0	0	1	5136	0	0.61999
510	2	Alphaproteobacteria:2	1	14680	0	0	1	4966	0	0.338283
511	3	Alphaproteobacteria:3	2	3356	0	0	1	5132	0	1.5292
512	3	Flavobacteria:3	1	11016	0	0	2	5099	0	0.462872
513	2		1	2650	0	0	1	4165	0	1.5717
514	3	Cyanobacteria:2;Gammaproteobacteria:1	2	2814	0	0	1	6150	0	2.1855
515	3	Alphaproteobacteria:3	1	3285	0	0	2	6193	0	1.88524
516	17	Alphaproteobacteria:17	3	5168	1	46332	13	9562	8.96517	1.85023
517	3	Cyanobacteria:3	1	3467	0	0	2	5967	0	1.72108
518	2	Cyanobacteria:2	1	1273	0	0	1	5148	0	4.04399
519	2		1	6897	0	0	1	3445	0	0.499493
520	4	Gammaproteobacteria:4	2	6423	0	0	2	5987	0	0.932119
521	10	Gammaproteobacteria:2;Alphaproteobacteria:1	3	15485	1	23908	6	6315	1.54395	0.407814
522	8	Alphaproteobacteria:8	3	4214	0	0	5	9426	0	2.23683
523	3	Cyanobacteria:3	1	5863	0	0	2	5092	0	0.868497
524	24	Flavobacteria:20;Firmicutes:3;Bacteroidetes:1	5	15784	1	59735	18	9609	3.78453	0.608781
525	3		1	2116	0	0	2	3898	0	1.84216
526	4	Cyanobacteria:4	1	5689	0	0	3	9349	0	1.64335
527	23	Cyanobacteria:22;Gammaproteobacteria:1	5	16503	1	46379	17	14894	2.81034	0.902503
528	2	Gammaproteobacteria:2	1	2738	0	0	1	3293	0	1.2027
529	2		1	10667	0	0	1	7427	0	0.696259
530	18	Cyanobacteria:18	4	4772	1	23176	13	8371	4.85666	1.75419
531	11	Alphaproteobacteria:11	3	6880	1	23858	7	10538	3.46773	1.53169
532	5	Gammaproteobacteria:5	2	4173	0	0	3	8803	0	2.10951
533	2		1	3221	0	0	1	5301	0	1.64576
534	27	Gammaproteobacteria:8;Alphaproteobacteria:5	4	9185	1	34983	22	9379	3.80871	1.02112
535	71	Cyanobacteria:71	16	5746	1	70362	54	8977	12.2454	1.5623
536	3	Cyanobacteria:3	1	1713	0	0	2	5117	0	2.98716
537	2	Cyanobacteria:2	1	1553	0	0	1	10588	0	6.81777
538	7	Alphaproteobacteria:7	2	1809	0	0	5	13782	0	7.61857
539	4		3	6370	0	0	1	10832	0	1.70047
540	3		1	3106	0	0	2	4812	0	1.54926
541	12	Alphaproteobacteria:12	3	4652	1	18308	8	8055	3.93551	1.73151
542	2	Alphaproteobacteria:2	1	8112	0	0	1	2737	0	0.337401
543	3	Flavobacteria:3	1	2445	0	0	2	6762	0	2.76564
544	2		1	2845	0	0	1	6301	0	2.21476
545	2	Cyanobacteria:2	1	1660	0	0	1	2963	0	1.78494
546	11	Cyanobacteria:11	2	4822	1	32662	8	9257	6.77354	1.91974
547	2		1	18385	0	0	1	8746	0	0.475714
548	3	Cyanobacteria:3	1	2462	0	0	2	11544	0	4.68887
549	2	Alphaproteobacteria:2	1	9385	0	0	1	4204	0	0.447949
550	2	Alphaproteobacteria:2	1	10639	0	0	1	3345	0	0.314409
551	8	Flavobacteria:3;Gammaproteobacteria:1;Eukaryota:1	0	0	1	53156	7	9326	-	-
552	6	Flavobacteria:6	2	10868	1	25239	3	8332	2.32232	0.766654
553	8	Alphaproteobacteria:3;Actinobacteria:2	3	7627	1	21458	4	7740	2.81343	1.01482
554	12	Alphaproteobacteria:12	2	5055	1	23988	9	6783	4.7454	1.34184
555	3	Gammaproteobacteria:3	1	5859	0	0	2	4637	0	0.791432
556	26	Alphaproteobacteria:26	7	13724	1	43034	18	8808	3.13567	0.641795
557	12	Firmicutes:1;Alphaproteobacteria:1;Flavobacteria:1	3	10796	1	45383	8	9286	4.20369	0.860133
558	3		1	8184	0	0	2	9453	0	1.15506
559	7	Flavobacteria:2;Firmicutes:1;Gammaproteobacteria:1	1	21448	0	0	6	7634	0	0.355931
560	2	Cyanobacteria:2	1	1505	0	0	1	8149	0	5.41462
561	3	Cyanobacteria:3	1	1081	0	0	2	6202	0	5.73728
562	2		1	2559	0	0	1	3984	0	1.55686
563	2	Cyanobacteria:2	1	3469	0	0	1	7661	0	2.20842
564	2		1	2894	0	0	1	4820	0	1.66551
565	2		1	8480	0	0	1	4205	0	0.495873
566	4	Gammaproteobacteria:2;Cyanobacteria:1	0	0	1	21944	3	10348	-	-
567	2		1	4692	0	0	1	6262	0	1.33461
568	3	Cyanobacteria:3	1	7299	0	0	2	10347	0	1.41759
569	11	Actinobacteria:2;Gammaproteobacteria:2	3	6497	1	21709	7	7201	3.34139	1.10836
570	2	Cyanobacteria:2	1	2489	0	0	1	8163	0	3.27963
571	2	Cyanobacteria:2	1	1874	0	0	1	9306	0	4.96585
572	15	Alphaproteobacteria:3;Firmicutes:2;Bacteroidetes:1;Gammaproteobacteria:1	3	26084	1	36601	11	9705	1.4032	0.372067
573	2		1	3177	0	0	1	4695	0	1.47781
574	2	Cyanobacteria:2	1	1492	0	0	1	3883	0	2.60255
575	2		1	2587	0	0	1	4287	0	1.65713
576	2		1	5550	0	0	1	6326	0	1.13982
577	2		1	2028	0	0	1	4834	0	2.38363
578	2		1	6727	0	0	1	9794	0	1.45592
579	2	Alphaproteobacteria:2	1	6845	0	0	1	2420	0	0.353543
580	2		1	3785	0	0	1	7002	0	1.84993
581	2	Cyanobacteria:2	1	4751	0	0	1	7017	0	1.47695
582	2		1	4273	0	0	1	2848	0	0.666511
583	2		1	8544	0	0	1	5618	0	0.657537
584	2	Alphaproteobacteria:2	1	10034	0	0	1	3749	0	0.37363
585	18	Cyanobacteria:18	2	44026	1	52285	15	10793	1.18759	0.245151
586	2		1	3389	0	0	1	3782	0	1.11596
587	15	Cyanobacteria:15	2	20355	1	23443	12	6439	1.15171	0.316335
588	5	Gammaproteobacteria:5	1	13796	0	0	4	4024	0	0.291679
589	2		1	4872	0	0	1	7085	0	1.45423
590	10	Gammaproteobacteria:2;Alphaproteobacteria:1;Actinobacteria:1	3	3584	0	0	7	5227	0	1.45843
591	4	Gammaproteobacteria:2;Actinobacteria:1	1	2016	0	0	3	6737	0	3.34177
592	9		0	0	1	21911	8	6358	-	-
593	4		0	0	1	8175	3	8991	-	-
594	2		1	3009	0	0	1	3912	0	1.3001
595	3	Gammaproteobacteria:3	1	12339	0	0	2	4011	0	0.325067
596	2		0	0	1	6378	1	6701	-	-
597	3	Actinobacteria:1;Cyanobacteria:1	2	1630	0	0	1	8561	0	5.25215
598	3	Gammaproteobacteria:2;Alphaproteobacteria:1	1	1688	0	0	2	5736	0	3.3981
599	3	Gammaproteobacteria:3	1	21666	0	0	2	6288	0	0.290224
600	2	Cyanobacteria:2	1	5576	0	0	1	7566	0	1.35689
601	3		1	6050	0	0	2	9496	0	1.56959
602	3		0	0	1	21123	2	9369	-	-
603	3	Gammaproteobacteria:3	1	33430	0	0	2	8124	0	0.243015
604	2	Flavobacteria:2	1	1083	0	0	1	7085	0	6.54201
605	16	Gammaproteobacteria:16	3	9124	1	20420	12	6340	2.23805	0.694871
606	2		0	0	1	8416	1	9158	-	-
607	4	Gammaproteobacteria:4	1	19855	0	0	3	5098	0	0.256762
608	3	Cyanobacteria:3	1	6071	0	0	2	4611	0	0.759512
609	7		0	0	1	19456	6	6888	-	-
610	2		1	1446	0	0	1	3085	0	2.13347
611	2	Gammaproteobacteria:2	1	1363	0	0	1	3234	0	2.37271
612	3	Gammaproteobacteria:3	1	3832	0	0	2	4996	0	1.30376
613	2		0	0	1	8627	1	7664	-	-
614	3	Alphaproteobacteria:3	1	4230	0	0	2	5877	0	1.38936
615	6	Alphaproteobacteria:6	1	2355	0	0	5	9499	0	4.03355
616	2		1	14205	0	0	1	5909	0	0.41598
617	4	Flavobacteria:4	1	32288	1	33296	2	5283	1.03122	0.163621
618	2	Gammaproteobacteria:2	1	1849	0	0	1	6165	0	3.33423
619	24	Cyanobacteria:24	3	8348	1	26202	20	8125	3.13872	0.973287
620	9	Alphaproteobacteria:9	4	13778	1	31270	4	9406	2.26956	0.682683
621	2		1	18268	1	20194	0	0	1.10543	0
622	2		0	0	1	5522	1	5049	-	-
623	2		0	0	1	4696	1	4591	-	-
624	2	Cyanobacteria:2	1	2427	0	0	1	3978	0	1.63906
625	2		0	0	1	1756	1	5640	-	-
626	6		0	0	1	20333	5	11235	-	-
627	4	Actinobacteria:4	1	2917	0	0	3	5745	0	1.96949
628	3	Alphaproteobacteria:3	1	4401	0	0	2	7276	0	1.65326
629	3	Gammaproteobacteria:3	1	4204	0	0	2	4803	0	1.14248
630	2	Gammaproteobacteria:2	1	1815	0	0	1	9404	0	5.18127
631	2		0	0	1	1729	1	3618	-	-
632	2		0	0	1	8957	1	4920	-	-
633	2	Alphaproteobacteria:2	1	9521	0	0	1	2746	0	0.288415
634	3	Cyanobacteria:3	1	1980	0	0	2	6675	0	3.37121
635	2	Flavobacteria:2	1	2739	0	0	1	7680	0	2.80394
636	4		0	0	1	32860	3	7894	-	-
637	2	Gammaproteobacteria:2	1	3483	0	0	1	4108	0	1.17944
638	4	Verrucomicrobia:4	2	4550	0	0	2	8881	0	1.95187
639	2	Gammaproteobacteria:2	1	1456	0	0	1	3410	0	2.34203
640	14	Actinobacteria:4;Alphaproteobacteria:3;Gammaproteobacteria:1	4	23323	1	51540	9	9423	2.20984	0.404022
641	5		0	0	1	19456	4	9301	-	-
642	2	Gammaproteobacteria:2	1	1896	0	0	1	4784	0	2.52321
643	2	Gammaproteobacteria:2	1	2607	0	0	1	3140	0	1.20445
644	3	Cyanobacteria:3	1	1919	0	0	2	4818	0	2.51068
645	2		0	0	1	4600	1	6733	-	-
646	2	Cyanobacteria:2	1	1827	0	0	1	4252	0	2.32731
647	5	Flavobacteria:2;Alphaproteobacteria:1	1	5971	1	19860	3	7766	3.32608	1.30062
648	2		1	6420	0	0	1	3899	0	0.607321
649	3	Cyanobacteria:3	1	2959	0	0	2	4162	0	1.40656
650	2	Alphaproteobacteria:1;Flavobacteria:1	1	18829	0	0	1	5406	0	0.28711
651	2		1	3374	0	0	1	4845	0	1.43598
652	2	Cyanobacteria:2	1	1392	0	0	1	3160	0	2.27011
653	5	Flavobacteria:5	1	10634	1	23844	3	5714	2.24224	0.537333
654	2		0	0	1	2691	1	4292	-	-
655	3		0	0	1	25521	2	7675	-	-
656	2	Alphaproteobacteria:2	1	10951	0	0	1	3205	0	0.292667
657	2	Cyanobacteria:2	1	2955	0	0	1	4141	0	1.40135
658	2		0	0	1	6971	1	5748	-	-
659	2	Alphaproteobacteria:2	1	7707	0	0	1	3003	0	0.389646
660	2	Cyanobacteria:2	1	2716	0	0	1	9546	0	3.51473
661	2		1	1531	0	0	1	3285	0	2.14566
662	2		0	0	1	8170	1	5499	-	-
663	2	Spirochaetes:1;Alphaproteobacteria:1	1	2135	0	0	1	3819	0	1.78876
664	2	Flavobacteria:2	1	2751	0	0	1	8694	0	3.16031
665	2		0	0	1	18190	1	5081	-	-
666	3		1	6417	0	0	2	2767	0	0.431198
667	6	Cyanobacteria:6	1	6957	1	20577	4	6130	2.95774	0.881127
668	2		0	0	1	8368	1	5238	-	-
669	2	Gammaproteobacteria:2	1	3240	0	0	1	3848	0	1.18765
670	2		1	7763	0	0	1	4757	0	0.612779
671	2	Cyanobacteria:2	1	4119	0	0	1	5836	0	1.41685
672	3	Alphaproteobacteria:3	1	3677	0	0	2	5373	0	1.46125
673	3		1	3398	0	0	2	5108	0	1.50324
674	2	Gammaproteobacteria:2	1	1425	0	0	1	3345	0	2.34737
675	3		1	5029	0	0	2	7834	0	1.55776
676	10	Gammaproteobacteria:3;Firmicutes:2	2	7375	0	0	8	10226	0	1.38658
677	2		1	7020	0	0	1	4128	0	0.588034
678	2	Cyanobacteria:2	1	1505	0	0	1	3610	0	2.39867
679	2		0	0	1	1874	1	5505	-	-
680	2	Cyanobacteria:2	1	1824	0	0	1	6740	0	3.69518
681	2		0	0	1	20147	1	8894	-	-
682	7	Alphaproteobacteria:7	1	1035	0	0	6	8233	0	7.95459
683	6	Alphaproteobacteria:6	1	1406	0	0	5	6858	0	4.87767
684	2	Cyanobacteria:2	1	1017	0	0	1	4432	0	4.35792
685	9	Flavobacteria:8;Cyanobacteria:1	2	15747	1	28641	6	6849	1.81882	0.43494
686	7	Bacteroidetes:1;Gammaproteobacteria:1	1	47480	1	50926	5	10539	1.07258	0.221967
687	3	Cyanobacteria:3	1	2659	0	0	2	4482	0	1.6856
688	3	Alphaproteobacteria:3	2	3882	0	0	1	5786	0	1.49047
689	6		0	0	1	19609	5	7340	-	-
690	2	Cyanobacteria:2	1	2340	0	0	1	5295	0	2.26282
691	3	Gammaproteobacteria:3	1	3234	0	0	2	3975	0	1.22913
692	2	Flavobacteria:2	1	2564	0	0	1	7099	0	2.76872
693	2	Gammaproteobacteria:2	1	4381	0	0	1	5076	0	1.15864
694	5	Firmicutes:5	2	34180	1	44411	2	5113	1.29933	0.14959
695	3	Gammaproteobacteria:3	1	11745	0	0	2	4155	0	0.353768
696	2		0	0	1	18385	1	12396	-	-
697	2	Actinobacteria:2	1	17543	0	0	1	3351	0	0.191016
698	2		1	5969	0	0	1	7719	0	1.29318
699	4	Alphaproteobacteria:4	2	30757	1	39895	1	7440	1.2971	0.241896
700	2		1	2938	0	0	1	3222	0	1.09666
701	2		0	0	1	22670	1	17836	-	-
702	2	Gammaproteobacteria:2	1	3279	0	0	1	7605	0	2.3193
703	20	Flavobacteria:17;Alphaproteobacteria:2;Firmicutes:1	5	18215	1	54286	14	10770	2.98029	0.591271
704	3		1	11836	0	0	2	6512	0	0.550186
705	3	Gammaproteobacteria:3	1	6475	0	0	2	7404	0	1.14347
706	2	Cyanobacteria:2	1	2150	0	0	1	3065	0	1.42558
707	13	Alphaproteobacteria:13	3	10718	1	24140	9	7786	2.25229	0.726442
708	2		1	6013	0	0	1	3309	0	0.550308
709	9	Cyanobacteria:9	2	30804	1	32329	6	8767	1.04951	0.284606
710	2	Cyanobacteria:2	1	2892	0	0	1	4086	0	1.41286
711	5	Gammaproteobacteria:5	3	3462	0	0	2	4091	0	1.18169
712	2		1	4241	0	0	1	5503	0	1.29757
713	4	Gammaproteobacteria:4	1	14627	0	0	3	5540	0	0.378752
714	2	Cyanobacteria:2	1	2539	0	0	1	3796	0	1.49508
715	2	Flavobacteria:2	1	1357	0	0	1	5191	0	3.82535
716	2		0	0	1	7956	1	8582	-	-
717	2	Flavobacteria:2	1	2843	0	0	1	9178	0	3.22828
718	14	Alphaproteobacteria:13;Gammaproteobacteria:1	1	38794	1	41688	12	5114	1.0746	0.131825
719	2		0	0	1	6134	1	6982	-	-
720	26	Cyanobacteria:26	4	39340	1	89926	21	12704	2.28587	0.322928
721	2	Flavobacteria:2	1	1514	0	0	1	5070	0	3.34875
722	4	Gammaproteobacteria:4	1	1445	0	0	3	7654	0	5.29689
723	12	Alphaproteobacteria:12	3	8197	1	22939	8	6598	2.79846	0.804929
724	26	Cyanobacteria:26	6	3639	0	0	20	10617	0	2.91756
725	2		0	0	1	21143	1	4315	-	-
726	4	Flavobacteria:4	1	6506	1	21363	2	6470	3.28358	0.994467
727	2		1	8555	0	0	1	3806	0	0.444886
728	3		0	0	1	19099	2	7199	-	-
729	4		0	0	1	24700	3	8203	-	-
730	2	Cyanobacteria:2	1	2247	0	0	1	5659	0	2.51847
731	2		1	3397	0	0	1	4759	0	1.40094
732	72	Firmicutes:7;Gammaproteobacteria:6;Actinobacteria:5;Alphaproteobacteria:2;Cyanobacteria:1	9	30821	1	90916	62	11980	2.94981	0.388696
733	3	Cyanobacteria:3	1	2884	0	0	2	4794	0	1.66227
734	2		0	0	1	8433	1	8552	-	-
735	2	Flavobacteria:2	1	1283	0	0	1	4100	0	3.19564
736	3	Gammaproteobacteria:3	1	15276	0	0	2	6205	0	0.406193
737	3	Cyanobacteria:3	1	2538	0	0	2	4452	0	1.75414
738	7	Alphaproteobacteria:7	1	18113	0	0	6	5560	0	0.306962
739	4		0	0	1	19009	3	7562	-	-
740	2		1	4763	0	0	1	2632	0	0.552593
741	2		0	0	1	1991	1	4887	-	-
742	3	Actinobacteria:3	1	1477	0	0	2	6552	0	4.43602
743	2		1	2712	0	0	1	5962	0	2.19838
744	4		0	0	1	9204	3	5671	-	-
745	4	Cyanobacteria:4	1	4447	0	0	3	9190	0	2.06656
746	2		1	35129	1	38413	0	0	1.09348	0
747	3	Gammaproteobacteria:3	1	10345	0	0	2	3262	0	0.315321
748	4	Gammaproteobacteria:4	2	2392	0	0	2	5731	0	2.3959
749	3		0	0	1	7272	2	4914	-	-
750	2		0	0	1	19239	1	10705	-	-
751	2		0	0	1	3528	1	5467	-	-
752	21	Gammaproteobacteria:20;Alphaproteobacteria:1	5	9160	1	21023	15	6838	2.29509	0.746507
753	3	Alphaproteobacteria:3	1	2850	0	0	2	4196	0	1.47228
754	2	Alphaproteobacteria:2	1	16855	0	0	1	3045	0	0.180659
755	8	Alphaproteobacteria:3;Flavobacteria:1	2	10540	1	33023	5	7520	3.13311	0.713472
756	2	Gammaproteobacteria:2	1	5198	0	0	1	7121	0	1.36995
757	3	Cyanobacteria:3	1	21769	1	22594	1	5265	1.0379	0.241858
758	2		1	2931	0	0	1	3833	0	1.30774
759	4		0	0	1	8751	3	8106	-	-
760	2		0	0	1	20267	1	4490	-	-
761	3	Gammaproteobacteria:3	1	4373	0	0	2	5921	0	1.35399
762	2		0	0	1	2701	1	6307	-	-
763	4	Cyanobacteria:4	1	15447	0	0	3	8296	0	0.537062
764	2	Gammaproteobacteria:2	1	2719	0	0	1	6717	0	2.47039
765	2	Flavobacteria:2	1	2156	0	0	1	5271	0	2.44481
766	15	Firmicutes:3;Flavobacteria:2;Gammaproteobacteria:1;Cyanobacteria:1;Alphaproteobacteria:1	4	21651	1	49318	10	9018	2.27786	0.416517
767	2	Flavobacteria:2	1	1656	0	0	1	5590	0	3.3756
768	2	Cyanobacteria:2	1	4289	0	0	1	6121	0	1.42714
769	2	Cyanobacteria:2	1	1144	0	0	1	2605	0	2.2771
770	10	Flavobacteria:9;Gammaproteobacteria:1	4	26441	1	32538	5	8952	1.23059	0.338565
771	3	Flavobacteria:2;Bacteroidetes:1	1	3340	0	0	2	3327	0	0.996108
772	2	Gammaproteobacteria:2	1	1464	0	0	1	8581	0	5.86134
773	6	Flavobacteria:6	4	36485	1	113776	1	5842	3.11843	0.160121
774	3	Alphaproteobacteria:3	2	4052	0	0	1	5578	0	1.3766
775	3	Gammaproteobacteria:3	1	2008	0	0	2	4938	0	2.45916
776	2		0	0	1	3764	1	4359	-	-
777	2		1	3763	0	0	1	5259	0	1.39756
778	2		0	0	1	6299	1	8374	-	-
779	6	Gammaproteobacteria:2;Flavobacteria:1;Eukaryota:1	1	28607	0	0	5	9059	0	0.316671
780	3		1	2390	0	0	2	4771	0	1.99623
781	2		0	0	1	5255	1	5886	-	-
782	4		1	3257	0	0	3	6483	0	1.99048
783	18	Alphaproteobacteria:17;Gammaproteobacteria:1	6	11407	1	33614	11	9545	2.94679	0.836767
784	2		0	0	1	4588	1	4960	-	-
785	2	Cyanobacteria:2	1	1032	0	0	1	4955	0	4.80136
786	2		1	10136	0	0	1	6154	0	0.607143
787	2		1	3406	0	0	1	4411	0	1.29507
788	2	Gammaproteobacteria:2	1	3217	0	0	1	3683	0	1.14486
789	3		0	0	1	22145	2	9182	-	-
790	3	Cyanobacteria:3	1	9867	0	0	2	6657	0	0.674673
791	2	Cyanobacteria:2	1	2004	0	0	1	6217	0	3.1023
792	2		1	5780	0	0	1	2556	0	0.442215
793	2	Flavobacteria:2	1	1278	0	0	1	8435	0	6.60016
794	3	Cyanobacteria:3	1	1064	0	0	2	11533	0	10.8393
795	7	Alphaproteobacteria:7	1	32519	0	0	6	5316	0	0.163474
796	8	Flavobacteria:6;Gammaproteobacteria:1;Alphaproteobacteria:1	2	19608	1	20032	5	7517	1.02162	0.383364
797	5	Gammaproteobacteria:5	1	15204	0	0	4	6965	0	0.458103
798	2		1	9828	0	0	1	4382	0	0.445869
799	3	Cyanobacteria:3	1	4254	0	0	2	6810	0	1.60085
800	2	Flavobacteria:2	1	2338	0	0	1	6242	0	2.6698
801	2	Gammaproteobacteria:2	1	2327	0	0	1	5774	0	2.48131
802	2	Gammaproteobacteria:2	1	2868	0	0	1	3440	0	1.19944
803	3	Cyanobacteria:3	1	1942	0	0	2	5417	0	2.78939
804	16	Alphaproteobacteria:16	4	8559	1	26281	11	6333	3.07057	0.739923
805	3	Gammaproteobacteria:3	2	2329	0	0	1	2533	0	1.08759
806	2		1	6005	0	0	1	3349	0	0.557702
807	6		0	0	1	21100	5	8277	-	-
808	13	Alphaproteobacteria:13	3	24114	1	30589	9	5633	1.26852	0.233599
809	19	Cyanobacteria:19	6	6138	1	6421	12	10956	1.04611	1.78495
810	2		0	0	1	5031	1	6039	-	-
811	2		1	3546	0	0	1	5822	0	1.64185
812	3	Gammaproteobacteria:3	1	2094	0	0	2	5122	0	2.44604
813	3	Gammaproteobacteria:3	1	2934	0	0	2	3801	0	1.2955
814	10	Gammaproteobacteria:2;Cyanobacteria:2;Firmicutes:1	2	28420	0	0	8	11383	0	0.400528
815	5	Cyanobacteria:1;Flavobacteria:1	1	7297	1	20385	3	5618	2.79361	0.769905
816	2		0	0	1	2584	1	4665	-	-
817	2		1	5885	0	0	1	3658	0	0.62158
818	2		0	0	1	3576	1	13928	-	-
819	3	Cyanobacteria:3	1	4797	0	0	2	3357	0	0.699812
820	3	Gammaproteobacteria:3	1	2287	0	0	2	6302	0	2.75557
821	12	Firmicutes:1;Gammaproteobacteria:1;Cyanobacteria:1	5	12549	1	43966	6	7074	3.50355	0.56371
822	9	Gammaproteobacteria:7;Alphaproteobacteria:2	2	11052	1	24891	6	8743	2.25217	0.791079
823	4		0	0	1	13505	3	8009	-	-
824	2	Alphaproteobacteria:2	1	17462	0	0	1	5960	0	0.341313
825	9	Alphaproteobacteria:9	3	7275	0	0	6	9820	0	1.34983
826	3	Gammaproteobacteria:3	1	10193	0	0	2	4563	0	0.44766
827	2	Alphaproteobacteria:2	1	12141	0	0	1	3158	0	0.26011
828	2	Alphaproteobacteria:2	1	10840	0	0	1	3703	0	0.341605
829	2		1	10205	0	0	1	4704	0	0.460951
830	5		0	0	1	24482	4	8686	-	-
831	2	Cyanobacteria:2	1	2020	0	0	1	5088	0	2.51881
832	10		0	0	1	22605	9	5857	-	-
833	2	Cyanobacteria:2	1	2088	0	0	1	4904	0	2.34866
834	2	Cyanobacteria:2	1	2414	0	0	1	3416	0	1.41508
835	2	Flavobacteria:2	1	2053	0	0	1	5859	0	2.85387
836	2		1	6959	0	0	1	9865	0	1.41759
837	2		1	3665	0	0	1	4828	0	1.31733
838	4	Gammaproteobacteria:4	1	2060	0	0	3	6937	0	3.36748
839	6	Alphaproteobacteria:6	3	2356	0	0	3	8865	0	3.76273
840	3	Cyanobacteria:3	1	1320	0	0	2	5475	0	4.14773
841	12	Flavobacteria:11;Gammaproteobacteria:1	4	27000	1	62924	7	8621	2.33052	0.319296
842	3	Cyanobacteria:3	1	5795	0	0	2	3651	0	0.630026
843	6	Alphaproteobacteria:5;Bacteroidetes:1	1	50460	1	52231	4	7058	1.0351	0.139873
844	6	Gammaproteobacteria:2;Cyanobacteria:1	1	15147	0	0	5	8014	0	0.529082
845	4		2	3843	0	0	2	8206	0	2.13531
846	9	Flavobacteria:9	2	8718	1	27383	6	8401	3.14097	0.963638
847	2	Cyanobacteria:2	1	1189	0	0	1	2706	0	2.27586
848	5	Gammaproteobacteria:5	1	10624	0	0	4	6838	0	0.643637
849	2	Gammaproteobacteria:2	1	2176	0	0	1	5204	0	2.39154
850	2		1	10599	0	0	1	4127	0	0.389376
851	3	Cyanobacteria:3	1	6254	0	0	2	11230	0	1.79565
852	2	Gammaproteobacteria:2	1	2499	0	0	1	2845	0	1.13846
853	7		0	0	1	26009	6	9232	-	-
854	2	Actinobacteria:2	1	4431	1	4567	0	0	1.03069	0
855	2	Gammaproteobacteria:2	1	2386	0	0	1	2775	0	1.16303
856	3		0	0	1	20106	2	12672	-	-
857	8	Cyanobacteria:1;Flavobacteria:1	2	19112	1	21652	5	8573	1.1329	0.448566
858	2	Alphaproteobacteria:2	1	9573	0	0	1	4502	0	0.470281
859	4		0	0	1	18371	3	7664	-	-
860	4		1	4323	0	0	3	6070	0	1.40412
861	2	Alphaproteobacteria:2	1	16699	0	0	1	5674	0	0.339781
862	3	Alphaproteobacteria:3	1	4871	0	0	2	6759	0	1.3876
863	2		0	0	1	5988	1	5992	-	-
864	4		1	12647	0	0	3	5874	0	0.464458
865	2	Cyanobacteria:2	1	1295	0	0	1	6184	0	4.77529
866	3	Cyanobacteria:3	1	2918	0	0	2	6564	0	2.24949
867	6	Gammaproteobacteria:6	1	10884	0	0	5	7066	0	0.64921
868	3	Gammaproteobacteria:3	1	3293	0	0	2	8266	0	2.51017
869	3	Gammaproteobacteria:3	2	1705	0	0	1	4292	0	2.5173
870	3	Actinobacteria:3	1	1639	0	0	2	6392	0	3.89994
871	2		1	5450	0	0	1	3234	0	0.593394
872	2	Cyanobacteria:2	1	1912	0	0	1	4543	0	2.37605
873	2	Cyanobacteria:2	1	3979	0	0	1	5282	0	1.32747
874	2		1	4854	0	0	1	7713	0	1.589
875	2		0	0	1	20781	1	8741	-	-
876	5		0	0	1	24613	4	8948	-	-
877	3		0	0	1	28531	2	6209	-	-
878	3		1	7357	0	0	2	3074	0	0.417833
879	5	Cyanobacteria:5	1	5531	1	18204	3	10021	3.29127	1.81179
880	2	Flavobacteria:2	1	2618	0	0	1	6422	0	2.45302
881	2		1	7557	0	0	1	10613	0	1.40439
882	4	Cyanobacteria:4	1	5688	0	0	3	5824	0	1.02391
883	7	Alphaproteobacteria:6;Gammaproteobacteria:1	3	20076	1	24475	3	4291	1.21912	0.213738
884	3	Gammaproteobacteria:3	2	2082	0	0	1	5630	0	2.70413
885	5	Gammaproteobacteria:4;Cyanobacteria:1	2	3704	0	0	3	5363	0	1.44789
886	2	Cyanobacteria:2	1	1374	0	0	1	6210	0	4.51965
887	2		0	0	1	18384	1	9581	-	-
888	2		0	0	1	5654	1	6995	-	-
889	2		1	1759	0	0	1	2760	0	1.56907
890	2		0	0	1	19855	1	9763	-	-
891	2	Cyanobacteria:2	1	2258	0	0	1	4594	0	2.03454
892	2	Gammaproteobacteria:1;Alphaproteobacteria:1	1	2399	0	0	1	6558	0	2.73364
893	2	Alphaproteobacteria:2	0	0	1	20622	1	5743	-	-
894	2	Cyanobacteria:2	1	9909	0	0	1	4306	0	0.434554
895	4	Alphaproteobacteria:4	2	5192	0	0	2	3514	0	0.67681
896	2	Alphaproteobacteria:2	1	1621	0	0	1	13729	0	8.46946
897	2	Alphaproteobacteria:2	1	1368	0	0	1	7573	0	5.53582
898	3		1	2334	0	0	2	5921	0	2.53685
899	4	Alphaproteobacteria:4	1	2943	0	0	3	7890	0	2.68094
900	2	Alphaproteobacteria:2	1	5879	0	0	1	6177	0	1.05069
901	2	Alphaproteobacteria:2	1	3398	0	0	1	3362	0	0.989406
902	4	Alphaproteobacteria:4	2	9125	0	0	2	6312	0	0.691726
903	3	Alphaproteobacteria:3	1	33077	1	32972	1	5553	0.996826	0.167881
904	3		1	1303	0	0	2	5138	0	3.94321
905	4	Alphaproteobacteria:4	1	15722	0	0	3	4548	0	0.289276
906	4	Alphaproteobacteria:4	1	1871	0	0	3	4425	0	2.36505
907	2	Alphaproteobacteria:2	1	3590	0	0	1	4265	0	1.18802
908	2	Cyanobacteria:2	1	3237	0	0	1	4152	0	1.28267
909	8	Gammaproteobacteria:7;Alphaproteobacteria:1	3	8577	1	20546	4	5087	2.39548	0.593098
910	2	Alphaproteobacteria:2	1	3746	0	0	1	3900	0	1.04111
911	2	Gammaproteobacteria:2	1	4321	0	0	1	4460	0	1.03217
912	2	Alphaproteobacteria:2	1	2124	0	0	1	3125	0	1.47128
913	3	Flavobacteria:3	0	0	1	28525	2	10010	-	-
914	2	Alphaproteobacteria:2	1	2405	0	0	1	5841	0	2.42869
915	2		1	12903	0	0	1	4165	0	0.322793
916	58	Cyanobacteria:58	9	5346	2	51079	47	10361	9.55462	1.93808
917	2	Alphaproteobacteria:2	1	4168	0	0	1	3177	0	0.762236
918	4	Alphaproteobacteria:4	1	9185	0	0	3	4768	0	0.519107
919	3		1	1321	0	0	2	5982	0	4.52839
920	2		1	3847	0	0	1	2891	0	0.751495
921	10	Cyanobacteria:10	3	5067	0	0	7	6615	0	1.30551
922	3	Alphaproteobacteria:3	1	2972	0	0	2	7249	0	2.4391
923	2	Alphaproteobacteria:2	1	19539	0	0	1	5412	0	0.276984
924	2	Alphaproteobacteria:2	1	1299	0	0	1	4333	0	3.33564
925	8	Alphaproteobacteria:8	0	0	1	36107	7	9923	-	-
926	9	Cyanobacteria:4;Firmicutes:1;Gammaproteobacteria:1;Alphaproteobacteria:1	7	6608	1	27814	1	4006	4.20914	0.606235
927	37	Cyanobacteria:37	7	10195	1	49581	29	9895	4.86327	0.970574
928	12	Alphaproteobacteria:3;Deinococcus-Thermus:2;Gammaproteobacteria:1;Cyanobacteria:1	1	2847	1	26664	10	11855	9.36565	4.16403
929	5	Flavobacteria:5	1	12169	0	0	4	6772	0	0.556496
930	2	Alphaproteobacteria:2	1	2357	0	0	1	6849	0	2.90581
931	10	Gammaproteobacteria:1;Alphaproteobacteria:1	2	3962	1	18352	7	7986	4.632	2.01565
932	2	Alphaproteobacteria:2	1	14846	0	0	1	3578	0	0.241008
933	6	Alphaproteobacteria:1;Flavobacteria:1;Cyanobacteria:1	0	0	1	25403	5	10442	-	-
934	19	Alphaproteobacteria:17;Gammaproteobacteria:2	6	9022	1	56342	12	7581	6.24496	0.840279
935	3	Alphaproteobacteria:3	2	6605	0	0	1	4715	0	0.713853
936	5	Deinococcus-Thermus:5	2	2206	0	0	3	10727	0	4.86265
937	2	Alphaproteobacteria:2	1	5954	0	0	1	10314	0	1.73228
938	3	Alphaproteobacteria:3	1	2505	0	0	2	6653	0	2.65589
939	2	Cyanobacteria:2	1	1095	0	0	1	4069	0	3.71598
940	2	Alphaproteobacteria:2	1	1225	0	0	1	5784	0	4.72163
941	2	Gammaproteobacteria:2	1	1623	0	0	1	4950	0	3.04991
942	2		1	1382	0	0	1	6229	0	4.50724
943	2	Gammaproteobacteria:2	1	52574	0	0	1	3123	0	0.059402
944	3	Firmicutes:3	1	4739	0	0	2	8118	0	1.71302
945	14	Alphaproteobacteria:14	2	5393	1	26681	11	6489	4.94734	1.20323
946	4	Flavobacteria:1;Eukaryota:1	0	0	1	21686	3	6249	-	-
947	3	Cyanobacteria:3	1	2006	0	0	2	5986	0	2.98405
948	6	Cyanobacteria:6	0	0	1	18257	5	9698	-	-
949	4	Firmicutes:4	0	0	1	24419	3	10269	-	-
950	2	Cyanobacteria:2	1	2544	0	0	1	2986	0	1.17374
951	2	Firmicutes:2	1	1654	0	0	1	2956	0	1.78718
952	2	Alphaproteobacteria:2	1	5571	0	0	1	4785	0	0.858912
953	24	Alphaproteobacteria:24	5	6555	1	42897	18	9514	6.54416	1.45141
954	7	Gammaproteobacteria:7	1	1481	1	27220	5	8251	18.3795	5.57124
955	2	Gammaproteobacteria:2	1	7740	0	0	1	6364	0	0.822222
956	7	Cyanobacteria:7	1	1105	0	0	6	7689	0	6.95837
957	2	Gammaproteobacteria:1;Alphaproteobacteria:1	1	10344	0	0	1	3727	0	0.360305
958	3	Alphaproteobacteria:3	2	4120	0	0	1	8152	0	1.97864
959	7	Firmicutes:1;Actinobacteria:1	3	5404	0	0	4	5770	0	1.06773
960	10	Alphaproteobacteria:3;Actinobacteria:1;Cyanobacteria:1	2	33291	1	27480	7	8171	0.825448	0.245442
961	2	Cyanobacteria:2	1	13083	0	0	1	3152	0	0.240923
962	2	Alphaproteobacteria:2	1	3169	0	0	1	7125	0	2.24834
963	2	Alphaproteobacteria:2	1	1598	0	0	1	6268	0	3.9224
964	2	Alphaproteobacteria:2	1	2792	0	0	1	4328	0	1.55014
965	9	Flavobacteria:8;Bacteroidetes:1	1	2455	1	28419	7	7997	11.576	3.25743
966	2		1	11374	0	0	1	7999	0	0.703271
967	2	Alphaproteobacteria:2	1	1365	0	0	1	4034	0	2.95531
968	2	Gammaproteobacteria:2	1	1811	0	0	1	3009	0	1.66151
969	2	Cyanobacteria:2	1	7286	0	0	1	4754	0	0.652484
970	2	Alphaproteobacteria:2	1	3652	0	0	1	4355	0	1.1925
971	6	Flavobacteria:6	1	6432	1	30819	4	10119	4.79151	1.57323
972	2	Cyanobacteria:2	1	1577	0	0	1	2615	0	1.65821
973	2	Alphaproteobacteria:2	1	4582	0	0	1	4149	0	0.9055
974	2	Alphaproteobacteria:2	1	2969	0	0	1	5213	0	1.75581
975	2	Gammaproteobacteria:2	1	2801	0	0	1	5880	0	2.09925
976	2	Alphaproteobacteria:2	1	4599	0	0	1	5977	0	1.29963
977	11	Alphaproteobacteria:11	3	4506	1	25584	7	9543	5.67776	2.11784
978	2	Alphaproteobacteria:2	1	1439	0	0	1	4024	0	2.79639
979	2	Flavobacteria:2	1	6731	0	0	1	7000	0	1.03996
980	6	Cyanobacteria:6	2	4965	0	0	4	8703	0	1.75287
981	2	Alphaproteobacteria:2	1	1234	0	0	1	3226	0	2.61426
982	2	Gammaproteobacteria:2	1	1331	0	0	1	5750	0	4.32006
983	2		1	5170	0	0	1	3952	0	0.76441
984	2	Cyanobacteria:2	1	5331	0	0	1	9742	0	1.82742
985	3	Alphaproteobacteria:3	1	26594	0	0	2	6211	0	0.233549
986	8	Cyanobacteria:8	0	0	1	29067	7	9950	-	-
987	2		1	3190	0	0	1	3313	0	1.03856
988	3	Alphaproteobacteria:3	1	4406	0	0	2	5768	0	1.30912
989	2	Alphaproteobacteria:2	1	4800	0	0	1	5414	0	1.12792
990	3	Alphaproteobacteria:3	1	14521	0	0	2	5061	0	0.34853
991	2	Gammaproteobacteria:1;Alphaproteobacteria:1	1	3172	0	0	1	5839	0	1.84079
992	2	Alphaproteobacteria:2	1	1466	0	0	1	7798	0	5.31924
993	2	Alphaproteobacteria:2	1	2474	0	0	1	4928	0	1.99192
994	2	Alphaproteobacteria:2	1	5449	0	0	1	11198	0	2.05506
995	4	Alphaproteobacteria:4	2	5413	0	0	2	6638	0	1.22631
996	2	Firmicutes:2	1	4295	0	0	1	5494	0	1.27916
997	2		1	12110	0	0	1	3837	0	0.316846
998	2	Cyanobacteria:2	1	62768	0	0	1	6457	0	0.102871
999	2		1	2859	0	0	1	2326	0	0.813571
1000	2	Alphaproteobacteria:2	1	1129	0	0	1	6344	0	5.61913
1001	4	Cyanobacteria:4	1	5680	0	0	3	5769	0	1.01567
1002	2	Alphaproteobacteria:2	1	6629	0	0	1	6736	0	1.01614
1003	2		1	1834	0	0	1	5766	0	3.14395
1004	2		1	2285	0	0	1	2313	0	1.01225
1005	2	Cyanobacteria:2	1	1507	0	0	1	5735	0	3.80557
1006	3	Cyanobacteria:3	1	4798	0	0	2	5101	0	1.06315
1007	2	Gammaproteobacteria:2	1	2419	0	0	1	2531	0	1.0463
1008	2	Alphaproteobacteria:2	1	2236	0	0	1	5277	0	2.36002
1009	2	Alphaproteobacteria:2	1	4236	0	0	1	6421	0	1.51582
1010	4	Cyanobacteria:4	1	6495	0	0	3	10515	0	1.61894
1011	2	Flavobacteria:2	1	5550	0	0	1	4506	0	0.811892
1012	3	Gammaproteobacteria:3	1	2216	0	0	2	5340	0	2.40975
1013	4	Firmicutes:1;Cyanobacteria:1	2	7431	0	0	2	8143	0	1.09581
1014	2	Actinobacteria:2	1	3674	0	0	1	6017	0	1.63772
1015	8	Cyanobacteria:8	3	8357	1	45446	4	4659	5.43808	0.557497
1016	2	Alphaproteobacteria:2	1	3514	0	0	1	4488	0	1.27718
1017	3	Alphaproteobacteria:3	1	1648	0	0	2	5271	0	3.19842
1018	14	Gammaproteobacteria:14	4	10004	1	18987	9	7041	1.89794	0.703818
1019	8	Alphaproteobacteria:8	2	2436	0	0	6	8964	0	3.6798
1020	3		1	3071	0	0	2	7604	0	2.47607
1021	2	Alphaproteobacteria:2	1	1558	0	0	1	7032	0	4.51348
1022	3	Gammaproteobacteria:1;Eukaryota:1	0	0	1	27872	2	5182	-	-
1023	2		1	6330	0	0	1	3422	0	0.5406
1024	5		1	23205	0	0	4	7661	0	0.330144
1025	2		1	6296	0	0	1	5676	0	0.901525
1026	2	Cyanobacteria:2	1	12632	0	0	1	2057	0	0.16284
1027	2	Cyanobacteria:2	1	2958	0	0	1	5290	0	1.78837
1028	2	Alphaproteobacteria:2	1	5189	0	0	1	9292	0	1.79071
1029	3	Gammaproteobacteria:3	1	2000	0	0	2	4272	0	2.136
1030	2	Alphaproteobacteria:2	1	4767	0	0	1	5547	0	1.16362
1031	2	Gammaproteobacteria:2	1	1350	0	0	1	4294	0	3.18074
1032	2	Cyanobacteria:2	1	1505	0	0	1	3792	0	2.5196
1033	2	Alphaproteobacteria:2	1	1561	0	0	1	3347	0	2.14414
1034	2	Cyanobacteria:2	1	2980	0	0	1	8760	0	2.9396
1035	3	Gammaproteobacteria:3	1	5590	0	0	2	4736	0	0.847227
1036	3		1	3082	0	0	2	9968	0	3.23426
1037	4		1	5041	0	0	3	9516	0	1.88772
1038	2	Gammaproteobacteria:2	0	0	1	9877	1	9781	-	-
1039	2	Alphaproteobacteria:2	1	2865	0	0	1	4657	0	1.62548
1040	2	Alphaproteobacteria:2	1	3115	0	0	1	4065	0	1.30498
1041	2	Alphaproteobacteria:2	1	2181	0	0	1	3906	0	1.79092
1042	2		1	2750	0	0	1	2693	0	0.979273
1043	2	Cyanobacteria:2	1	2722	0	0	1	7274	0	2.6723
1044	2		1	11910	0	0	1	8331	0	0.699496
1045	5	Alphaproteobacteria:5	2	7145	0	0	3	6268	0	0.877257
1046	14	Cyanobacteria:6;Alphaproteobacteria:2	1	1998	1	41515	12	9826	20.7783	4.91792
1047	2	Alphaproteobacteria:2	1	1472	0	0	1	3389	0	2.30231
1048	3	Alphaproteobacteria:3	2	4892	0	0	1	7072	0	1.44563
1049	2	Alphaproteobacteria:2	1	2451	0	0	1	4801	0	1.95879
1050	7	Alphaproteobacteria:6;Gammaproteobacteria:1	0	0	1	30107	6	9417	-	-
1051	3	Gammaproteobacteria:3	1	5743	0	0	2	5627	0	0.979801
1052	4	Alphaproteobacteria:4	1	1819	0	0	3	6906	0	3.79659
1053	3	Alphaproteobacteria:3	2	2410	1	77426	0	0	32.127	0
1054	2	Gammaproteobacteria:2	1	1083	0	0	1	5274	0	4.86981
1055	2	Alphaproteobacteria:2	1	13606	0	0	1	13936	0	1.02425
1056	2	Firmicutes:2	1	3201	0	0	1	3360	0	1.04967
1057	2	Gammaproteobacteria:2	1	2704	0	0	1	4561	0	1.68676
1058	7	Cyanobacteria:7	2	4302	0	0	5	5165	0	1.2006
1059	4	Alphaproteobacteria:4	2	2934	0	0	2	5879	0	2.00375
1060	2	Alphaproteobacteria:2	1	1628	0	0	1	4383	0	2.69226
1061	3	Firmicutes:1;Cyanobacteria:1	2	4361	0	0	1	10165	0	2.33089
1062	2	Cyanobacteria:2	1	1120	0	0	1	3100	0	2.76786
1063	21	Cyanobacteria:21	1	1734	1	49773	19	8185	28.7042	4.7203
1064	2	Alphaproteobacteria:2	1	4491	0	0	1	4589	0	1.02182
1065	2	Alphaproteobacteria:2	1	30410	0	0	1	5559	0	0.182802
1066	3	Alphaproteobacteria:3	1	1578	0	0	2	4681	0	2.96641
1067	2	Firmicutes:2	0	0	1	5761	1	4947	-	-
1068	2		1	2701	0	0	1	7419	0	2.74676
1069	4	Alphaproteobacteria:4	2	2687	0	0	2	6537	0	2.43282
1070	3	Alphaproteobacteria:3	2	2521	0	0	1	10260	0	4.06981
1071	2	Alphaproteobacteria:2	1	4402	0	0	1	5633	0	1.27965
1072	3		1	5404	0	0	2	6984	0	1.29238
1073	2	Alphaproteobacteria:2	1	5882	0	0	1	4600	0	0.782047
1074	116	Cyanobacteria:116	28	17893	1	196413	87	12769	10.9771	0.713631
1075	3	Alphaproteobacteria:3	1	9989	0	0	2	10238	0	1.02493
1076	8	Cyanobacteria:8	2	2114	1	27035	5	10264	12.7886	4.85525
1077	3		1	2716	0	0	2	5016	0	1.84683
1078	5	Cyanobacteria:5	1	16128	0	0	4	2869	0	0.177889
1079	14	Bacteroidetes:2;Alphaproteobacteria:2;Firmicutes:1;Flavobacteria:1	4	4486	1	27147	9	9776	6.05149	2.17922
1080	2		1	7767	0	0	1	5451	0	0.701815
1081	3	Bacteroidetes:2;Flavobacteria:1	1	4043	0	0	2	4864	0	1.20307
1082	3	Cyanobacteria:3	1	16514	0	0	2	7520	0	0.455371
1083	2	Alphaproteobacteria:2	1	3544	0	0	1	3309	0	0.933691
1084	2	Firmicutes:2	1	3772	0	0	1	3754	0	0.995228
1085	3		1	1099	0	0	2	4248	0	3.86533
1086	6	Flavobacteria:6	0	0	1	20688	5	6678	-	-
1087	3	Cyanobacteria:3	1	1281	0	0	2	3200	0	2.49805
1088	3	Alphaproteobacteria:3	2	6432	1	20663	0	0	3.21253	0
1089	3	Alphaproteobacteria:3	1	1682	0	0	2	6988	0	4.15458
1090	15	Flavobacteria:14;Gammaproteobacteria:1	4	15856	1	38602	10	8713	2.43454	0.549508
1091	2	Alphaproteobacteria:2	1	2677	0	0	1	6541	0	2.44341
1092	4	Alphaproteobacteria:4	1	6073	0	0	3	5805	0	0.95587
1093	2	Alphaproteobacteria:2	1	5772	0	0	1	4097	0	0.709806
1094	3	Cyanobacteria:3	0	0	1	25877	2	10616	-	-
1095	2		1	3563	0	0	1	2874	0	0.806624
1096	8	Cyanobacteria:8	1	3691	0	0	7	8660	0	2.34625
1097	2	Alphaproteobacteria:2	1	1354	0	0	1	3777	0	2.78951
1098	3	Cyanobacteria:3	1	2116	0	0	2	7229	0	3.41635
1099	2	Alphaproteobacteria:2	1	1524	0	0	1	7250	0	4.75722
1100	2		1	3708	0	0	1	3366	0	0.907767
1101	2	Alphaproteobacteria:2	1	4868	0	0	1	3912	0	0.803615
1102	2	Flavobacteria:2	1	6574	0	0	1	2735	0	0.416033
1103	2	Alphaproteobacteria:2	1	5117	0	0	1	11142	0	2.17745
1104	2	Cyanobacteria:2	1	1695	0	0	1	3621	0	2.13628
1105	3	Alphaproteobacteria:3	1	10326	0	0	2	3275	0	0.317161
1106	4	Alphaproteobacteria:4	1	46578	0	0	3	3638	0	0.0781055
1107	2		1	1027	0	0	1	10083	0	9.81792
1108	14	Cyanobacteria:14	1	14977	1	27316	12	9905	1.82386	0.661347
1109	2		1	2507	0	0	1	4879	0	1.94615
1110	2	Gammaproteobacteria:2	1	1575	0	0	1	4791	0	3.0419
1111	3	Alphaproteobacteria:3	2	3701	0	0	1	3691	0	0.997298
1112	3	Cyanobacteria:3	1	1859	0	0	2	6127	0	3.29586
1113	2	Cyanobacteria:2	1	2837	0	0	1	5747	0	2.02573
1114	26	Alphaproteobacteria:3;Gammaproteobacteria:2;Firmicutes:1	4	2536	1	32740	21	10858	12.9101	4.28155
1115	2	Alphaproteobacteria:2	1	1415	0	0	1	9624	0	6.80141
1116	52	Cyanobacteria:7;Gammaproteobacteria:5;Alphaproteobacteria:3	13	7172	1	79811	38	10970	11.1281	1.52956
1117	5	Flavobacteria:5	1	31506	1	23410	3	4938	0.743033	0.156732
1118	3		1	2814	0	0	2	5735	0	2.03802
1119	2	Cyanobacteria:2	1	1455	0	0	1	1507	0	1.03574
1120	5	Flavobacteria:4;Cyanobacteria:1	2	3942	0	0	3	5085	0	1.28995
1121	11	Cyanobacteria:11	2	5586	0	0	9	8073	0	1.44522
1122	3	Gammaproteobacteria:3	0	0	1	23709	2	8018	-	-
1123	4	Alphaproteobacteria:3;Cyanobacteria:1	0	0	1	21957	3	11203	-	-
1124	2	Cyanobacteria:2	1	3351	0	0	1	9325	0	2.78275
1125	2	Alphaproteobacteria:2	1	1625	0	0	1	10268	0	6.31877
1126	3	Cyanobacteria:3	1	2251	0	0	2	6960	0	3.09196
1127	2	Alphaproteobacteria:2	1	1683	0	0	1	4852	0	2.88295
1128	3	Alphaproteobacteria:3	1	1702	0	0	2	5696	0	3.34665
1129	2		1	3317	0	0	1	4040	0	1.21797
1130	2	Gammaproteobacteria:1;Alphaproteobacteria:1	1	1411	0	0	1	8010	0	5.67682
1131	5	Alphaproteobacteria:2;Cyanobacteria:2	0	0	1	18723	4	10081	-	-
1132	3	Alphaproteobacteria:3	1	41284	0	0	2	4976	0	0.120531
1133	3	Alphaproteobacteria:3	2	3996	0	0	1	5809	0	1.4537
1134	4	Cyanobacteria:4	0	0	1	20676	3	7473	-	-
1135	7	Gammaproteobacteria:1;Alphaproteobacteria:1	1	34401	0	0	6	7435	0	0.216127
1136	2	Alphaproteobacteria:2	1	2317	0	0	1	5112	0	2.2063
1137	2	Alphaproteobacteria:2	1	3692	0	0	1	6316	0	1.71073
1138	4	Alphaproteobacteria:4	0	0	1	20479	3	11192	-	-
1139	2	Alphaproteobacteria:2	1	25834	0	0	1	5761	0	0.223001
1140	2	Alphaproteobacteria:2	1	1450	0	0	1	6001	0	4.13862
1141	2	Alphaproteobacteria:2	1	1430	0	0	1	4579	0	3.2021
1142	38	Flavobacteria:9;Alphaproteobacteria:7;Gammaproteobacteria:3	5	9100	1	65347	32	11151	7.18099	1.22538
1143	2	Firmicutes:2	1	1536	0	0	1	3856	0	2.51042
1144	2		1	2071	0	0	1	6371	0	3.07629
1145	2	Bacteroidetes:2	0	0	1	3141	1	2207	-	-
1146	2	Alphaproteobacteria:2	1	1167	0	0	1	7450	0	6.38389
1147	7	Gammaproteobacteria:7	1	9865	0	0	6	7947	0	0.805575
1148	2		1	3345	0	0	1	5093	0	1.52257
1149	4	Flavobacteria:4	2	6751	1	19863	1	10628	2.94223	1.57429
1150	52	Flavobacteria:50;Cyanobacteria:2	5	95490	1	152402	46	9868	1.596	0.103341
1151	18	Alphaproteobacteria:18	8	8007	1	54350	9	8827	6.78781	1.10241
1152	2	Gammaproteobacteria:2	1	4033	0	0	1	6501	0	1.61195
1153	2	Cyanobacteria:2	1	7103	0	0	1	4308	0	0.606504
1154	2	Alphaproteobacteria:2	1	2483	0	0	1	4247	0	1.71043
1155	2	Alphaproteobacteria:2	1	1954	0	0	1	2883	0	1.47544
1156	2		1	2200	0	0	1	3058	0	1.39
1157	3	Alphaproteobacteria:3	1	2832	0	0	2	10435	0	3.68468
1158	5	Alphaproteobacteria:5	0	0	1	21287	4	8874	-	-
1159	2	Flavobacteria:2	1	8839	0	0	1	3897	0	0.440887
1160	2	Gammaproteobacteria:2	1	3503	0	0	1	10545	0	3.01028
1161	3	Cyanobacteria:3	1	1807	0	0	2	4223	0	2.33702
1162	4	Alphaproteobacteria:4	1	2211	0	0	3	4022	0	1.81909
1163	13	Actinobacteria:3;Cyanobacteria:2;Alphaproteobacteria:1	2	3599	1	62444	10	11048	17.3504	3.06974
1164	3	Alphaproteobacteria:3	1	4812	0	0	2	3813	0	0.792394
1165	4	Alphaproteobacteria:4	1	2638	0	0	3	4919	0	1.86467
1166	2	Alphaproteobacteria:2	1	7940	0	0	1	7834	0	0.98665
1167	8	Alphaproteobacteria:8	2	2775	1	24735	5	9358	8.91351	3.37225
1168	2	Alphaproteobacteria:2	1	15395	0	0	1	2885	0	0.187399
1169	3	Alphaproteobacteria:3	1	1091	0	0	2	4699	0	4.30706
1170	2		1	3778	0	0	1	3969	0	1.05056
1171	6	Actinobacteria:1;Cyanobacteria:1;Alphaproteobacteria:1	0	0	1	24943	5	13358	-	-
1172	3	Alphaproteobacteria:3	0	0	1	19716	2	7065	-	-
1173	2	Alphaproteobacteria:2	1	3644	0	0	1	5125	0	1.40642
1174	3	Gammaproteobacteria:3	0	0	1	18301	2	11740	-	-
1175	2	Alphaproteobacteria:2	1	4657	0	0	1	3875	0	0.832081
1176	5	Alphaproteobacteria:5	3	2672	0	0	2	8731	0	3.26759
1177	2	Gammaproteobacteria:2	1	2074	0	0	1	4747	0	2.28881
1178	2	Cyanobacteria:2	1	4709	0	0	1	5938	0	1.26099
1179	4	Cyanobacteria:4	0	0	1	10386	3	6293	-	-
1180	2	Firmicutes:2	0	0	1	5630	1	4316	-	-
1181	3		1	1441	0	0	2	6646	0	4.61207
1182	6	Alphaproteobacteria:2;Cyanobacteria:1	1	13490	0	0	5	8838	0	0.655152
1183	5	Flavobacteria:5	2	11543	0	0	3	5365	0	0.464784
1184	7	Cyanobacteria:7	2	3518	0	0	5	7012	0	1.99318
1185	12	Gammaproteobacteria:11;Alphaproteobacteria:1	3	5583	1	42432	8	7853	7.60021	1.40659
1186	2	Cyanobacteria:2	1	13214	0	0	1	6022	0	0.455729
1187	4	Cyanobacteria:4	0	0	1	24641	3	11112	-	-
1188	2	Alphaproteobacteria:2	1	4628	0	0	1	5398	0	1.16638
1189	2	Alphaproteobacteria:2	1	3881	0	0	1	6017	0	1.55037
1190	19	Cyanobacteria:19	0	0	1	53518	18	9472	-	-
1191	2	Alphaproteobacteria:2	1	2074	0	0	1	4341	0	2.09306
1192	2	Cyanobacteria:2	1	5324	0	0	1	2271	0	0.426559
1193	2	Gammaproteobacteria:2	0	0	1	4723	1	5091	-	-
1194	2	Gammaproteobacteria:2	1	9524	0	0	1	4594	0	0.48236
1195	4	Alphaproteobacteria:4	1	2571	0	0	3	6744	0	2.6231
1196	2		1	2231	0	0	1	5693	0	2.55177
1197	2	Bacteroidetes:2	1	1709	0	0	1	3305	0	1.93388
1198	43	Cyanobacteria:43	11	8492	1	105307	31	13097	12.4007	1.54228
1199	17	Gammaproteobacteria:4;Alphaproteobacteria:2	4	4865	1	40262	12	6835	8.27585	1.40493
1200	2	Eukaryota:2	0	0	1	19332	1	11191	-	-
1201	5		1	7980	0	0	4	7714	0	0.966667
1202	3	Alphaproteobacteria:3	1	4160	0	0	2	5641	0	1.35601
1203	3		1	7190	0	0	2	5669	0	0.788456
1204	2	Alphaproteobacteria:2	1	3065	0	0	1	3706	0	1.20914
1205	2	Alphaproteobacteria:2	1	2627	0	0	1	8080	0	3.07575
1206	4	Alphaproteobacteria:4	1	21570	0	0	3	9875	0	0.457812
1207	7	Gammaproteobacteria:7	1	3385	1	18746	5	6550	5.53796	1.93501
1208	16	Cyanobacteria:4;Alphaproteobacteria:1;Eukaryota:1	4	2478	1	43339	11	11781	17.4895	4.75424
1209	3	Alphaproteobacteria:2;Gammaproteobacteria:1	2	2234	1	22088	0	0	9.8872	0
1210	2		1	3181	0	0	1	11730	0	3.68752
1211	2	Gammaproteobacteria:2	1	1846	0	0	1	6145	0	3.32882
1212	2	Alphaproteobacteria:2	1	2466	0	0	1	5041	0	2.0442
1213	13	Actinobacteria:2;Firmicutes:1;Gammaproteobacteria:1	2	3634	1	29600	10	8384	8.14529	2.3071
1214	5	Cyanobacteria:5	0	0	1	21401	4	15247	-	-
1215	2	Gammaproteobacteria:2	1	2615	0	0	1	5408	0	2.06807
1216	2		1	49613	1	45889	0	0	0.924939	0
1217	2		1	2690	0	0	1	2395	0	0.890335
1218	54	Gammaproteobacteria:12;Alphaproteobacteria:6	9	92595	1	154439	44	9860	1.6679	0.106485
1219	2	Alphaproteobacteria:2	1	2071	0	0	1	3829	0	1.84887
1220	3	Alphaproteobacteria:3	1	3120	0	0	2	6719	0	2.15353
1221	2	Gammaproteobacteria:2	1	1979	0	0	1	4047	0	2.04497
1222	2	Flavobacteria:2	1	2206	0	0	1	4763	0	2.15911
1223	2		1	5474	0	0	1	2979	0	0.544209
1224	19	Gammaproteobacteria:4;Alphaproteobacteria:1;Cyanobacteria:1	4	5796	1	34800	14	8002	6.00414	1.38061
1225	10	Cyanobacteria:10	0	0	1	33728	9	8448	-	-
1226	3	Cyanobacteria:3	1	1317	0	0	2	3206	0	2.43432
1227	2	Cyanobacteria:2	1	5717	0	0	1	5510	0	0.963792
1228	4	Alphaproteobacteria:4	1	1610	0	0	3	12256	0	7.61242
1229	5	Cyanobacteria:5	0	0	1	18118	4	8969	-	-
1230	3	Alphaproteobacteria:3	1	3267	0	0	2	9041	0	2.76737
1231	3	Gammaproteobacteria:1;Alphaproteobacteria:1	2	1786	0	0	1	7823	0	4.38018
1232	3		1	5755	0	0	2	4414	0	0.766985
1233	5	Cyanobacteria:5	1	18163	0	0	4	6303	0	0.347024
1234	2	Alphaproteobacteria:2	1	2965	0	0	1	7176	0	2.42024
1235	2	Alphaproteobacteria:2	1	2651	0	0	1	9820	0	3.70426
1236	17	Actinobacteria:17	1	36144	1	36116	15	13549	0.999225	0.374862
1237	2	Alphaproteobacteria:2	1	7290	0	0	1	5776	0	0.792318
1238	2	Cyanobacteria:2	0	0	1	19865	1	5924	-	-
1239	2	Alphaproteobacteria:2	1	2564	0	0	1	5210	0	2.03198
1240	2	Alphaproteobacteria:2	1	2517	0	0	1	3819	0	1.51728
1241	7	Alphaproteobacteria:7	3	3306	0	0	4	5935	0	1.79522
1242	2	Actinobacteria:2	1	8521	0	0	1	9067	0	1.06408
1243	2	Alphaproteobacteria:2	1	1236	0	0	1	6178	0	4.99838
1244	6	Cyanobacteria:6	0	0	1	28985	5	6685	-	-
1245	4	Alphaproteobacteria:4	1	3538	1	19204	2	12125	5.42793	3.42708
1246	6	Alphaproteobacteria:6	1	42894	0	0	5	8213	0	0.191472
1247	9	Cyanobacteria:9	3	3639	0	0	6	5814	0	1.59769
1248	3	Alphaproteobacteria:3	1	4202	0	0	2	5107	0	1.21537
1249	2	Firmicutes:1;Eukaryota:1	1	18910	0	0	1	2903	0	0.153517
1250	4	Cyanobacteria:4	1	1929	0	0	3	4851	0	2.51477
1251	2	Alphaproteobacteria:2	1	2912	0	0	1	7020	0	2.41071
1252	4	Cyanobacteria:1;Flavobacteria:1	1	15938	0	0	3	3590	0	0.225248
1253	2		1	1552	0	0	1	5545	0	3.57281
1254	5	Cyanobacteria:5	1	5133	0	0	4	5914	0	1.15215
1255	2	Alphaproteobacteria:2	1	1695	0	0	1	5414	0	3.1941
1256	2	Cyanobacteria:2	1	1107	0	0	1	3263	0	2.94761
1257	4	Alphaproteobacteria:4	2	3604	0	0	2	7213	0	2.00139
1258	3	Alphaproteobacteria:3	2	3122	0	0	1	6289	0	2.01441
1259	5	Firmicutes:1;Archaea:1	1	3281	1	24901	3	8456	7.58945	2.57726
1260	2	Alphaproteobacteria:2	1	1834	0	0	1	5850	0	3.18975
1261	7	Cyanobacteria:1;Alphaproteobacteria:1	1	15847	0	0	6	10772	0	0.67975
1262	2		1	1078	0	0	1	7329	0	6.7987
1263	2		1	2190	0	0	1	4518	0	2.06301
1264	82	Gammaproteobacteria:8;Cyanobacteria:8;Alphaproteobacteria:6;Flavobacteria:2;Actinobacteria:1	13	9975	1	114656	68	10159	11.4943	1.01845
1265	24	Alphaproteobacteria:24	9	33161	1	25515	14	7307	0.769428	0.220349
1266	2	Gammaproteobacteria:2	1	1378	0	0	1	4744	0	3.44267
1267	3	Cyanobacteria:3	1	4361	0	0	2	5222	0	1.19743
1268	2		1	1190	0	0	1	9595	0	8.06303
1269	2	Alphaproteobacteria:2	1	6941	0	0	1	4898	0	0.705662
1270	2	Flavobacteria:2	1	2898	0	0	1	5190	0	1.79089
1271	2	Cyanobacteria:2	1	2148	0	0	1	4248	0	1.97765
1272	14	Flavobacteria:12;Firmicutes:2	2	41587	1	60818	11	11772	1.46243	0.283069
1273	2	Alphaproteobacteria:2	1	4436	0	0	1	6113	0	1.37804
1274	5	Cyanobacteria:5	2	3587	0	0	3	8960	0	2.49791
1275	2		1	26092	0	0	1	5859	0	0.224552
1276	2	Gammaproteobacteria:2	1	13771	0	0	1	4949	0	0.359378
1277	7	Cyanobacteria:7	1	29782	0	0	6	4633	0	0.155564
1278	2	Alphaproteobacteria:2	1	2760	0	0	1	7552	0	2.73623
1279	4	Alphaproteobacteria:4	1	11994	0	0	3	6294	0	0.524762
1280	19	Flavobacteria:18;Eukaryota:1	5	23311	1	47465	13	7198	2.03616	0.308781
1281	2	Gammaproteobacteria:2	1	8100	0	0	1	6758	0	0.834321
1282	2		1	6765	0	0	1	4905	0	0.725055
1283	2	Alphaproteobacteria:2	1	4511	0	0	1	11005	0	2.43959
1284	2	Alphaproteobacteria:2	1	6446	0	0	1	5487	0	0.851226
1285	2	Alphaproteobacteria:2	1	7291	0	0	1	4257	0	0.583871
1286	5	Alphaproteobacteria:2;Gammaproteobacteria:1;Cyanobacteria:1	1	51369	0	0	4	5112	0	0.0995153
1287	20	Cyanobacteria:20	5	6105	1	39505	14	8179	6.47093	1.33972
1288	2	Cyanobacteria:2	1	2442	0	0	1	5265	0	2.15602
1289	2	Alphaproteobacteria:2	1	3335	0	0	1	2730	0	0.818591
1290	3	Flavobacteria:3	1	31307	1	20250	1	3432	0.64682	0.109624
1291	3	Alphaproteobacteria:1;Cyanobacteria:1	2	2730	0	0	1	7023	0	2.57253
1292	2	Alphaproteobacteria:2	1	1173	0	0	1	5123	0	4.36743
1293	3	Alphaproteobacteria:3	1	5227	0	0	2	7887	0	1.5089
1294	3	Alphaproteobacteria:3	1	10581	0	0	2	4563	0	0.431245
1295	4	Gammaproteobacteria:1;Cyanobacteria:1	2	6230	0	0	2	9169	0	1.47175
1296	2	Alphaproteobacteria:2	1	1972	0	0	1	3362	0	1.70487
1297	2	Alphaproteobacteria:2	1	1429	0	0	1	3844	0	2.68999
1298	2	Alphaproteobacteria:2	1	1708	0	0	1	7085	0	4.14813
1299	2	Cyanobacteria:2	1	3842	0	0	1	4954	0	1.28943
1300	2	Alphaproteobacteria:2	1	4237	0	0	1	4788	0	1.13004
1301	2		1	9080	0	0	1	7153	0	0.787775
1302	2	Gammaproteobacteria:2	1	9187	0	0	1	6013	0	0.654512
1303	2	Cyanobacteria:2	0	0	1	14399	1	7735	-	-
1304	2		1	1822	0	0	1	5728	0	3.1438
1305	2		1	7856	0	0	1	7231	0	0.920443
1306	7	Cyanobacteria:7	1	14896	0	0	6	8628	0	0.579216
1307	2	Alphaproteobacteria:2	1	3949	0	0	1	3860	0	0.977463
1308	3	Alphaproteobacteria:3	2	8578	0	0	1	9258	0	1.07927
1309	3	Gammaproteobacteria:3	1	5893	1	5907	1	5992	1.00238	1.0168
1310	2	Alphaproteobacteria:2	1	1048	0	0	1	8825	0	8.4208
1311	2		1	5593	0	0	1	4305	0	0.769712
1312	9	Alphaproteobacteria:9	2	2856	1	21628	6	7868	7.57283	2.7549
1313	2	Gammaproteobacteria:2	1	4136	0	0	1	3057	0	0.73912
1314	4	Alphaproteobacteria:4	2	3402	0	0	2	7828	0	2.301
1315	2	Cyanobacteria:2	0	0	1	5838	1	2761	-	-
1316	2	Gammaproteobacteria:2	1	1573	0	0	1	5655	0	3.59504
1317	6	Alphaproteobacteria:6	2	6276	0	0	4	5546	0	0.883684
1318	5	Cyanobacteria:5	2	2712	0	0	3	4303	0	1.58665
1319	2	Gammaproteobacteria:2	1	4243	0	0	1	6753	0	1.59156
1320	3	Alphaproteobacteria:3	1	1414	0	0	2	9493	0	6.71358
1321	9	Cyanobacteria:9	2	4620	1	20291	6	12624	4.39199	2.73247
1322	2	Gammaproteobacteria:2	1	4245	0	0	1	4007	0	0.943934
1323	3		1	1966	0	0	2	7972	0	4.05493
1324	20	Cyanobacteria:20	2	27764	1	39081	17	9158	1.40761	0.329852
1325	2	Gammaproteobacteria:2	1	1861	0	0	1	2602	0	1.39817
1326	4	Cyanobacteria:4	1	2391	0	0	3	4731	0	1.97867
1327	2	Actinobacteria:2	1	1519	0	0	1	7218	0	4.75181
1328	2	Alphaproteobacteria:2	1	2310	0	0	1	3818	0	1.65281
1329	2	Alphaproteobacteria:2	1	1232	0	0	1	4469	0	3.62744
1330	2		1	5105	0	0	1	4938	0	0.967287
1331	4	Alphaproteobacteria:4	1	1435	0	0	3	9048	0	6.30523
1332	6	Alphaproteobacteria:6	2	5476	0	0	4	4573	0	0.835099
1333	11	Cyanobacteria:11	3	6055	1	28199	7	8603	4.65714	1.42081
1334	2	Cyanobacteria:2	1	1682	0	0	1	4729	0	2.81153
1335	3		1	28709	1	28681	1	5507	0.999025	0.191821
1336	2	Alphaproteobacteria:2	1	4693	0	0	1	10119	0	2.15619
1337	11	Cyanobacteria:11	1	1809	1	25717	9	8126	14.2161	4.49198
1338	2	Cyanobacteria:2	1	1830	0	0	1	3920	0	2.14208
1339	2	Alphaproteobacteria:2	1	4926	0	0	1	4206	0	0.853837
1340	2	Gammaproteobacteria:2	1	3028	0	0	1	4928	0	1.62748
1341	3		1	1876	0	0	2	11770	0	6.27399
1342	2	Alphaproteobacteria:2	1	1333	0	0	1	4779	0	3.58515
1343	2	Alphaproteobacteria:2	1	2108	0	0	1	6810	0	3.23055
1344	2	Cyanobacteria:2	1	15331	0	0	1	3281	0	0.214011
1345	2		1	5434	0	0	1	6600	0	1.21457
1346	4	Alphaproteobacteria:4	0	0	1	19648	3	8464	-	-
1347	4	Alphaproteobacteria:4	2	5162	0	0	2	7755	0	1.50232
1348	2	Alphaproteobacteria:2	1	15280	0	0	1	3778	0	0.247251
1349	13	Gammaproteobacteria:2;Alphaproteobacteria:2;Actinobacteria:1	2	41436	1	28621	10	6784	0.690728	0.163722
1350	2	Alphaproteobacteria:2	1	5739	0	0	1	4831	0	0.841784
1351	4		1	1576	1	21499	2	6947	13.6415	4.40799
1352	3	Alphaproteobacteria:3	1	7110	0	0	2	6422	0	0.903235
1353	3		2	5991	0	0	1	7167	0	1.19629
1354	3		1	6526	0	0	2	6112	0	0.936561
1355	21	Alphaproteobacteria:21	5	4701	1	35374	15	8384	7.52478	1.78345
1356	3	Cyanobacteria:3	2	1136	0	0	1	5188	0	4.5669
1357	3	Alphaproteobacteria:3	2	4942	0	0	1	6307	0	1.2762
1358	3	Alphaproteobacteria:3	1	7823	0	0	2	4529	0	0.578934
1359	11	Alphaproteobacteria:11	3	3748	1	21857	7	9202	5.83164	2.45518
1360	2	Alphaproteobacteria:2	1	4642	0	0	1	6699	0	1.44313
1361	4	Alphaproteobacteria:4	1	13400	0	0	3	4833	0	0.360672
1362	8	Firmicutes:2;Gammaproteobacteria:1;Alphaproteobacteria:1	2	2123	1	26189	5	4863	12.3358	2.29063
1363	2		1	3104	0	0	1	4951	0	1.59504
1364	2	Flavobacteria:2	0	0	1	19818	1	5384	-	-
1365	2	Cyanobacteria:2	1	8616	0	0	1	5594	0	0.649257
1366	4	Alphaproteobacteria:4	1	1268	0	0	3	10109	0	7.9724
1367	2	Gammaproteobacteria:2	1	8566	0	0	1	5653	0	0.659935
1368	6	Alphaproteobacteria:3;Eukaryota:1	1	3923	1	61655	4	10137	15.7163	2.58399
1369	26	Cyanobacteria:26	5	6276	1	32765	20	10515	5.22068	1.67543
1370	3		1	5453	0	0	2	5547	0	1.01724
1371	2		1	7167	0	0	1	5424	0	0.756802
1372	17	Flavobacteria:15;Gammaproteobacteria:2	2	26569	2	21546	13	6372	0.810945	0.239828
1373	2	Cyanobacteria:2	1	1643	0	0	1	4825	0	2.9367
1374	4	Alphaproteobacteria:4	2	1196	0	0	2	3622	0	3.02843
1375	6	Alphaproteobacteria:4;Gammaproteobacteria:1	2	2847	0	0	4	10463	0	3.6751
1376	2	Cyanobacteria:2	0	0	1	14968	1	7058	-	-
1377	6	Alphaproteobacteria:5;Gammaproteobacteria:1	4	2248	1	60213	1	2040	26.7851	0.907473
1378	2	Alphaproteobacteria:2	1	1802	0	0	1	4030	0	2.2364
1379	6	Firmicutes:6	2	4750	0	0	4	10370	0	2.18316
1380	2	Flavobacteria:2	1	10223	0	0	1	5932	0	0.58026
1381	2	Gammaproteobacteria:2	1	2401	0	0	1	2461	0	1.02499
1382	4	Flavobacteria:4	3	5277	1	30527	0	0	5.78492	0
1383	4	Alphaproteobacteria:4	1	1503	1	20028	2	7134	13.3253	4.74651
1384	2	Alphaproteobacteria:2	1	3441	0	0	1	3982	0	1.15722
1385	2		1	9019	0	0	1	4883	0	0.541413
1386	2	Actinobacteria:2	1	2370	0	0	1	6164	0	2.60084
1387	13	Flavobacteria:13	3	23691	1	60938	9	8613	2.5722	0.363556
1388	8	Cyanobacteria:8	2	3403	0	0	6	4961	0	1.45783
1389	3	Alphaproteobacteria:3	1	1726	0	0	2	4508	0	2.61182
1390	2		1	5838	0	0	1	7346	0	1.25831
1391	4	Alphaproteobacteria:4	1	3915	0	0	3	6262	0	1.59949
1392	2	Alphaproteobacteria:2	1	1571	0	0	1	2732	0	1.73902
1393	3	Alphaproteobacteria:3	1	3265	0	0	2	7445	0	2.28025
1394	2	Cyanobacteria:2	1	1934	0	0	1	3564	0	1.84281
1395	3	Cyanobacteria:3	1	3794	0	0	2	5948	0	1.56774
1396	12	Gammaproteobacteria:12	3	2610	1	18147	8	6227	6.95287	2.38582
1397	2	Alphaproteobacteria:2	1	1547	0	0	1	8184	0	5.29024
1398	2	Cyanobacteria:2	1	1912	0	0	1	7942	0	4.15377
1399	5	Alphaproteobacteria:4;Gammaproteobacteria:1	2	4226	0	0	3	9848	0	2.33034
1400	4	Cyanobacteria:4	0	0	1	24993	3	11793	-	-
1401	2	Alphaproteobacteria:2	1	2624	0	0	1	4220	0	1.60823
1402	4	Alphaproteobacteria:4	1	5956	0	0	3	8655	0	1.45316
1403	4	Alphaproteobacteria:4	1	3786	0	0	3	3725	0	0.983888
1404	2	Alphaproteobacteria:2	1	1266	0	0	1	7507	0	5.9297
1405	2		1	1624	0	0	1	2957	0	1.82081
1406	2	Gammaproteobacteria:2	1	6364	0	0	1	2601	0	0.408705
1407	2	Firmicutes:2	1	5501	0	0	1	6462	0	1.1747
1408	4	Alphaproteobacteria:4	1	6111	0	0	3	5656	0	0.925544
1409	2		1	1951	0	0	1	9203	0	4.71707
1410	2	Flavobacteria:2	1	1953	0	0	1	4116	0	2.10753
1411	7	Alphaproteobacteria:7	1	1114	1	22421	5	10303	20.1266	9.24865
1412	3	Flavobacteria:2;Cyanobacteria:1	1	20147	0	0	2	4649	0	0.230754
1413	2	Gammaproteobacteria:2	1	3464	0	0	1	3252	0	0.938799
1414	2		1	1853	0	0	1	2413	0	1.30221
1415	4	Alphaproteobacteria:3;Cyanobacteria:1	1	32331	0	0	3	5877	0	0.181776
1416	32	Cyanobacteria:32	8	4741	1	41812	23	9949	8.81924	2.0985
1417	2	Firmicutes:1;Alphaproteobacteria:1	1	1245	0	0	1	10100	0	8.11245
1418	2	Alphaproteobacteria:2	1	1639	0	0	1	7840	0	4.7834
1419	2	Flavobacteria:2	1	5277	0	0	1	6878	0	1.30339
1420	3		1	1810	0	0	2	4860	0	2.68508
1421	2	Cyanobacteria:2	1	6527	0	0	1	6726	0	1.03049
1422	2	Gammaproteobacteria:2	1	1747	0	0	1	3734	0	2.13738
1423	2	Alphaproteobacteria:2	1	1453	0	0	1	4613	0	3.17481
1424	2	Firmicutes:2	1	6143	0	0	1	2541	0	0.413642
1425	2	Flavobacteria:2	1	2656	0	0	1	3956	0	1.48946
1426	2	Alphaproteobacteria:2	1	4950	0	0	1	5245	0	1.0596
1427	2		1	1805	0	0	1	4706	0	2.6072
1428	2	Flavobacteria:2	1	5436	0	0	1	2766	0	0.50883
1429	2	Alphaproteobacteria:2	1	4943	0	0	1	6006	0	1.21505
1430	2	Alphaproteobacteria:2	1	3314	0	0	1	3541	0	1.0685
1431	3	Alphaproteobacteria:3	2	1563	0	0	1	6338	0	4.05502
1432	2	Alphaproteobacteria:2	1	3892	0	0	1	6378	0	1.63875
1433	4	Alphaproteobacteria:4	1	4217	0	0	3	8151	0	1.93289
1434	2		1	1156	0	0	1	3140	0	2.71626
1435	2	Gammaproteobacteria:2	0	0	1	25014	1	10782	-	-
1436	2	Gammaproteobacteria:2	1	7978	0	0	1	3599	0	0.451116
1437	3	Firmicutes:3	1	4941	0	0	2	5306	0	1.07387
1438	12	Alphaproteobacteria:11;Cyanobacteria:1	4	3788	1	26589	7	6943	7.01927	1.83289
1439	4	Alphaproteobacteria:4	1	13332	0	0	3	3500	0	0.262526
1440	2	Alphaproteobacteria:2	1	2012	0	0	1	2308	0	1.14712
1441	13	Cyanobacteria:13	3	2980	1	45330	9	6203	15.2114	2.08154
1442	4		1	7458	0	0	3	6565	0	0.880263
1443	12	Cyanobacteria:12	2	2688	1	20122	9	6762	7.48586	2.51562
1444	3	Alphaproteobacteria:3	1	2289	0	0	2	4875	0	2.12975
1445	2	Alphaproteobacteria:2	1	2497	0	0	1	4188	0	1.67721
1446	14	Firmicutes:3;Actinobacteria:2	1	54264	1	54058	12	8994	0.996204	0.165745
1447	2		1	4475	0	0	1	3676	0	0.821453
1448	2		1	5353	0	0	1	5621	0	1.05007
1449	25	Cyanobacteria:25	5	9887	1	21806	19	8006	2.20552	0.80975
1450	2		1	1249	0	0	1	8517	0	6.81906
1451	5	Alphaproteobacteria:5	1	17622	0	0	4	6195	0	0.351549
1452	3	Gammaproteobacteria:3	1	1223	0	0	2	6967	0	5.69665
1453	3	Alphaproteobacteria:3	1	5134	0	0	2	7272	0	1.41644
1454	2	Cyanobacteria:2	1	4135	0	0	1	3112	0	0.7526
1455	3	Gammaproteobacteria:3	1	2640	0	0	2	4638	0	1.75682
1456	2		1	2949	0	0	1	3224	0	1.09325
1457	2	Gammaproteobacteria:1;Alphaproteobacteria:1	1	1578	0	0	1	3027	0	1.91825
1458	3	Alphaproteobacteria:3	2	1582	0	0	1	5770	0	3.64728
1459	2	Gammaproteobacteria:2	1	1730	0	0	1	3397	0	1.96358
1460	3	Alphaproteobacteria:3	1	5428	0	0	2	5443	0	1.00276
1461	2		1	2070	0	0	1	2496	0	1.2058
1462	3	Flavobacteria:3	0	0	1	22028	2	7081	-	-
1463	2	Gammaproteobacteria:2	1	5276	0	0	1	4944	0	0.937074
1464	60	Gammaproteobacteria:26;Alphaproteobacteria:4	13	8575	1	96103	46	10722	11.2073	1.25038
1465	23	Alphaproteobacteria:23	5	47974	1	95525	17	7497	1.99118	0.156272
1466	2	Actinobacteria:2	1	22206	0	0	1	4064	0	0.183014
1467	7	Cyanobacteria:7	1	8613	1	31978	5	6315	3.71276	0.733194
1468	3	Cyanobacteria:3	1	22112	0	0	2	4381	0	0.198128
1469	2	Alphaproteobacteria:2	1	4679	0	0	1	7734	0	1.65292
1470	2	Cyanobacteria:2	1	4732	0	0	1	4446	0	0.93956
1471	3	Alphaproteobacteria:2;Cyanobacteria:1	2	2284	0	0	1	7631	0	3.34107
1472	6	Cyanobacteria:6	3	11007	1	21909	2	4109	1.99046	0.373308
1473	13	Alphaproteobacteria:2;Flavobacteria:2;Gammaproteobacteria:1;Cyanobacteria:1	3	21889	1	44900	9	7515	2.05126	0.343323
1474	38	Firmicutes:6;Gammaproteobacteria:4;Cyanobacteria:3;Actinobacteria:1	7	22199	2	58366	29	11679	2.62922	0.526105
1475	2	Alphaproteobacteria:2	1	1569	0	0	1	5597	0	3.56724
1476	2	Alphaproteobacteria:2	1	1617	0	0	1	3462	0	2.141
1477	2		1	6498	0	0	1	7284	0	1.12096
1478	2	Flavobacteria:2	1	2528	0	0	1	4793	0	1.89597
1479	2	Alphaproteobacteria:2	1	1651	0	0	1	6568	0	3.9782
1480	8	Flavobacteria:8	2	28030	1	26065	5	9836	0.929897	0.35091
1481	2	Alphaproteobacteria:2	1	2613	0	0	1	6392	0	2.44623
1482	2	Actinobacteria:2	1	5801	0	0	1	4832	0	0.83296
1483	2	Alphaproteobacteria:2	1	3653	0	0	1	2377	0	0.650698
1484	4	Cyanobacteria:4	1	1743	0	0	3	6576	0	3.77281
1485	2	Alphaproteobacteria:2	1	1040	0	0	1	2390	0	2.29808
1486	6	Alphaproteobacteria:6	1	4270	0	0	5	6028	0	1.41171
1487	10	Cyanobacteria:10	1	28186	1	27819	8	7340	0.986979	0.260413
1488	2	Alphaproteobacteria:2	1	2148	0	0	1	3567	0	1.66061
1489	2	Alphaproteobacteria:2	1	2216	0	0	1	6124	0	2.76354
1490	3	Alphaproteobacteria:3	2	3239	0	0	1	4427	0	1.36678
1491	2	Actinobacteria:2	1	1635	0	0	1	5403	0	3.30459
1492	3		1	4173	1	4145	1	4787	0.99329	1.14714
1493	2	Deinococcus-Thermus:1;Alphaproteobacteria:1	1	3463	0	0	1	6554	0	1.89258
1494	3	Alphaproteobacteria:3	1	2666	0	0	2	6049	0	2.26894
1495	2	Gammaproteobacteria:1;Alphaproteobacteria:1	1	9353	0	0	1	3348	0	0.35796
1496	7	Flavobacteria:7	4	11038	1	30011	2	5329	2.71888	0.482787
1497	2	Gammaproteobacteria:2	1	1791	0	0	1	6433	0	3.59185
1498	3	Alphaproteobacteria:3	1	12943	0	0	2	4082	0	0.315383
1499	3	Alphaproteobacteria:3	1	3332	0	0	2	6542	0	1.96339
1500	2	Alphaproteobacteria:2	1	1796	0	0	1	4528	0	2.52116
1501	7	Gammaproteobacteria:7	0	0	1	31009	6	5710	-	-
1502	2	Firmicutes:2	1	2227	0	0	1	5765	0	2.58868
1503	3		1	1699	0	0	2	8043	0	4.73396
1504	5	Cyanobacteria:5	0	0	1	20834	4	9133	-	-
1505	9	Alphaproteobacteria:9	2	3381	1	23457	6	8937	6.93789	2.6433
1506	2	Alphaproteobacteria:2	1	1890	0	0	1	3123	0	1.65238
1507	2	Flavobacteria:2	1	3699	0	0	1	2562	0	0.69262
1508	51	Gammaproteobacteria:26;Alphaproteobacteria:6;Cyanobacteria:2	9	20706	2	66152	40	7408	3.19482	0.357771
1509	13	Alphaproteobacteria:13	4	2718	1	23683	8	9893	8.71339	3.63981
1510	7	Cyanobacteria:7	2	4301	1	29752	4	11053	6.91746	2.56987
1511	2	Alphaproteobacteria:2	1	7666	0	0	1	6191	0	0.807592
1512	4	Flavobacteria:4	1	3419	0	0	3	7572	0	2.21468
1513	2		1	3405	0	0	1	9233	0	2.7116
1514	2	Alphaproteobacteria:2	1	2241	0	0	1	4923	0	2.19679
1515	2	Alphaproteobacteria:2	1	1314	0	0	1	4312	0	3.28158
1516	3	Gammaproteobacteria:3	1	11233	0	0	2	10430	0	0.928514
1517	2	Alphaproteobacteria:2	1	4467	0	0	1	5561	0	1.24491
1518	3	Firmicutes:3	1	2396	0	0	2	11853	0	4.94699
1519	3		1	3297	0	0	2	3235	0	0.981195
1520	3	Alphaproteobacteria:3	1	5174	0	0	2	4104	0	0.793197
1521	3	Alphaproteobacteria:3	2	2832	0	0	1	5907	0	2.08581
1522	2	Alphaproteobacteria:2	1	4856	0	0	1	5714	0	1.17669
1523	2	Gammaproteobacteria:2	1	1585	0	0	1	5612	0	3.54069
1524	2	Alphaproteobacteria:2	1	2542	0	0	1	4871	0	1.91621
1525	5	Flavobacteria:5	1	29913	1	30486	3	6780	1.01916	0.226657
1526	2		1	6750	0	0	1	3199	0	0.473926
1527	5	Gammaproteobacteria:1;Cyanobacteria:1	1	15100	0	0	4	7765	0	0.514238
1528	2	Alphaproteobacteria:2	1	3266	0	0	1	6448	0	1.97428
1529	2	Alphaproteobacteria:2	1	7601	0	0	1	6783	0	0.892383
1530	2	Alphaproteobacteria:2	1	4034	0	0	1	4260	0	1.05602
1531	15	Cyanobacteria:14;Gammaproteobacteria:1	5	5424	1	23898	9	5100	4.40597	0.940265
1532	5	Cyanobacteria:5	2	6092	0	0	3	7732	0	1.26921
1533	9	Flavobacteria:3;Firmicutes:1;Bacteroidetes:1;Gammaproteobacteria:1;Eukaryota:1	0	0	1	85221	8	9525	-	-
1534	2	Alphaproteobacteria:2	1	1872	0	0	1	5149	0	2.75053
1535	3	Alphaproteobacteria:3	2	5095	0	0	1	5666	0	1.11207
1536	3	Alphaproteobacteria:3	1	5526	0	0	2	5856	0	1.05972
1537	4	Alphaproteobacteria:1;Cyanobacteria:1	1	11825	0	0	3	3792	0	0.320677
1538	2	Cyanobacteria:2	1	8267	0	0	1	6964	0	0.842385
1539	2	Cyanobacteria:2	1	5090	0	0	1	6739	0	1.32397
1540	14	Alphaproteobacteria:14	5	19299	1	34791	8	9277	1.80274	0.480698
1541	8	Cyanobacteria:2;Alphaproteobacteria:1;Eukaryota:1	1	5268	1	78931	6	9257	14.9831	1.75721
1542	2	Alphaproteobacteria:2	1	5615	0	0	1	3861	0	0.687622
1543	12	Cyanobacteria:12	3	5915	1	20179	8	10752	3.4115	1.81775
1544	66	Gammaproteobacteria:29;Alphaproteobacteria:3;Cyanobacteria:2	18	13487	1	132569	47	7136	9.82939	0.529102
1545	2	Flavobacteria:2	1	5307	0	0	1	5798	0	1.09252
1546	2	Alphaproteobacteria:2	1	3958	0	0	1	7787	0	1.96741
1547	11	Alphaproteobacteria:11	3	5840	1	18792	7	5474	3.21781	0.937329
1548	2	Alphaproteobacteria:2	1	3195	0	0	1	7051	0	2.20689
1549	4	Alphaproteobacteria:4	2	1237	0	0	2	6710	0	5.42441
1550	15	Alphaproteobacteria:6;Flavobacteria:2;Actinobacteria:1	5	8303	1	33223	9	7694	4.00132	0.926653
1551	2	Alphaproteobacteria:2	1	1393	0	0	1	7138	0	5.12419
1552	2	Flavobacteria:2	1	2527	0	0	1	2476	0	0.979818
1553	6	Alphaproteobacteria:6	3	5172	0	0	3	10269	0	1.9855
1554	2	Alphaproteobacteria:1;Cyanobacteria:1	1	2724	0	0	1	2712	0	0.995595
1555	4	Alphaproteobacteria:4	2	2823	0	0	2	8039	0	2.84768
1556	2	Cyanobacteria:2	1	15178	0	0	1	11795	0	0.777112
1557	5	Alphaproteobacteria:5	2	7746	0	0	3	8940	0	1.15414
1558	3	Cyanobacteria:1;Eukaryota:1	1	67494	0	0	2	4629	0	0.0685839
1559	12	Alphaproteobacteria:10;Cyanobacteria:2	2	3175	1	26856	9	13461	8.45858	4.23969
1560	2	Alphaproteobacteria:2	1	6715	0	0	1	6291	0	0.936858
1561	42	Alphaproteobacteria:42	5	18595	1	54664	36	9961	2.93971	0.535682
1562	2	Cyanobacteria:2	1	2311	0	0	1	4056	0	1.75508
1563	7	Alphaproteobacteria:3;Firmicutes:1	0	0	1	81818	6	10731	-	-
1564	2	Alphaproteobacteria:2	1	5774	0	0	1	8084	0	1.40007
1565	4	Cyanobacteria:4	1	1762	0	0	3	4900	0	2.78093
1566	2	Alphaproteobacteria:2	1	7896	0	0	1	9574	0	1.21251
1567	2	Alphaproteobacteria:2	1	1743	0	0	1	3217	0	1.84567
1568	2	Flavobacteria:2	1	4685	0	0	1	2785	0	0.59445
1569	3	Alphaproteobacteria:3	1	2891	0	0	2	3668	0	1.26877
1570	5	Cyanobacteria:5	2	2225	0	0	3	7267	0	3.26607
1571	31	Cyanobacteria:31	7	3346	1	36550	23	11884	10.9235	3.5517
1572	2	Cyanobacteria:2	1	2741	0	0	1	4294	0	1.56658
1573	2	Alphaproteobacteria:2	1	1065	0	0	1	5606	0	5.26385
1574	2	Alphaproteobacteria:2	1	2865	0	0	1	6006	0	2.09634
1575	3	Alphaproteobacteria:3	1	21713	0	0	2	4010	0	0.184682
1576	10	Alphaproteobacteria:10	2	12076	1	30077	7	7064	2.49064	0.584962
1577	2	Alphaproteobacteria:2	1	3222	0	0	1	5897	0	1.83023
1578	2	Alphaproteobacteria:2	1	1636	0	0	1	8052	0	4.92176
1579	2	Alphaproteobacteria:2	1	2000	0	0	1	3211	0	1.6055
1580	12	Gammaproteobacteria:3;Alphaproteobacteria:1	2	9713	1	53890	9	12028	5.54823	1.23834
1581	3	Alphaproteobacteria:3	1	4880	0	0	2	5374	0	1.10123
1582	2	Flavobacteria:2	1	3857	0	0	1	5429	0	1.40757
1583	3	Gammaproteobacteria:1;Cyanobacteria:1	1	1588	0	0	2	11486	0	7.233
1584	10	Cyanobacteria:10	3	3598	1	32967	6	8030	9.16259	2.2318
1585	8	Flavobacteria:8	3	3381	1	20985	4	6284	6.20674	1.85862
1586	9	Alphaproteobacteria:2;Deinococcus-Thermus:1;-:1	3	3517	1	25132	5	4770	7.14586	1.35627
1587	4	Alphaproteobacteria:4	1	2043	0	0	3	4054	0	1.98434
1588	2	Alphaproteobacteria:2	1	2754	0	0	1	5344	0	1.94045
1589	2	Alphaproteobacteria:2	1	1658	0	0	1	7065	0	4.26116
1590	3	Alphaproteobacteria:3	1	7295	0	0	2	9365	0	1.28376
1591	7	Cyanobacteria:1;Flavobacteria:1	1	9673	1	42542	5	11621	4.39802	1.20139
1592	3	Alphaproteobacteria:3	1	3904	0	0	2	4286	0	1.09785
1593	3	Cyanobacteria:3	1	2259	0	0	2	6995	0	3.0965
1594	2	Alphaproteobacteria:2	1	2702	0	0	1	8134	0	3.01036
1595	2	Alphaproteobacteria:2	1	2082	0	0	1	8574	0	4.11816
1596	3	Alphaproteobacteria:3	2	5360	1	27818	0	0	5.18993	0
1597	3	Alphaproteobacteria:3	1	2739	0	0	2	7333	0	2.67725
1598	3	Firmicutes:3	1	7037	0	0	2	5429	0	0.771494
1599	6		1	37678	1	38122	4	8417	1.01178	0.223393
1600	2	Cyanobacteria:2	1	2728	0	0	1	2827	0	1.03629
1601	25	Alphaproteobacteria:25	13	4592	1	33371	11	7986	7.2672	1.73911
1602	2	Alphaproteobacteria:2	1	1470	0	0	1	4548	0	3.09388
1603	2		1	38074	0	0	1	4093	0	0.107501
1604	2	Alphaproteobacteria:2	1	2655	0	0	1	4864	0	1.83202
1605	17	Gammaproteobacteria:4;Alphaproteobacteria:3;Firmicutes:1;Cyanobacteria:1	1	51703	1	51703	15	8445	1	0.163337
1606	9	Cyanobacteria:8;Actinobacteria:1	1	5978	0	0	8	10093	0	1.68836
1607	2	Flavobacteria:2	1	2254	0	0	1	3927	0	1.74224
1608	4	Alphaproteobacteria:4	0	0	1	18752	3	8437	-	-
1609	2	Alphaproteobacteria:2	1	4297	0	0	1	10410	0	2.42262
1610	3	Gammaproteobacteria:3	1	3730	0	0	2	7800	0	2.09115
1611	14	Cyanobacteria:1;Flavobacteria:1	1	131718	2	54022	11	6400	0.410134	0.0485887
1612	7	Gammaproteobacteria:2;Cyanobacteria:1	0	0	1	38575	6	11574	-	-
1613	2	Alphaproteobacteria:2	1	2743	0	0	1	5690	0	2.07437
1614	4	Alphaproteobacteria:4	1	3266	0	0	3	6536	0	2.00122
1615	2		1	1873	0	0	1	5213	0	2.78324
1616	2	Gammaproteobacteria:2	1	4880	0	0	1	4270	0	0.875
1617	2	Cyanobacteria:2	1	1084	0	0	1	3325	0	3.06734
1618	2		1	7362	0	0	1	2712	0	0.368378
1619	2	Firmicutes:2	1	13130	0	0	1	5359	0	0.408149
1620	2		1	5034	0	0	1	9936	0	1.97378
1621	2	Alphaproteobacteria:2	1	4968	0	0	1	3335	0	0.671296
1622	7	Alphaproteobacteria:7	2	2908	1	28395	4	7672	9.76444	2.63824
1623	3	Gammaproteobacteria:3	1	1315	0	0	2	6110	0	4.64639
1624	3	Alphaproteobacteria:3	1	3034	0	0	2	11522	0	3.79763
1625	30	Alphaproteobacteria:28;Gammaproteobacteria:2	3	33240	1	53069	26	6087	1.59654	0.183123
1626	5		1	4954	0	0	4	10568	0	2.13323
1627	2	Alphaproteobacteria:2	1	3013	0	0	1	4662	0	1.5473
1628	2	Cyanobacteria:2	1	5887	0	0	1	4409	0	0.748938
1629	2	Alphaproteobacteria:2	1	2942	0	0	1	3728	0	1.26717
1630	2	Alphaproteobacteria:2	1	2603	0	0	1	3626	0	1.39301
1631	2	Cyanobacteria:2	1	1677	0	0	1	4503	0	2.68515
1632	3		2	4910	0	0	1	10195	0	2.07637
1633	2		1	5307	0	0	1	5603	0	1.05578
1634	24	Gammaproteobacteria:24	4	21644	1	61856	19	7621	2.85788	0.352107
1635	2	Gammaproteobacteria:2	1	3010	0	0	1	4775	0	1.58638
1636	2	Alphaproteobacteria:2	1	5585	0	0	1	4101	0	0.734288
1637	2		1	3148	0	0	1	3340	0	1.06099
1638	6	Alphaproteobacteria:6	3	2060	0	0	3	6204	0	3.01165
1639	3	Alphaproteobacteria:3	1	2959	0	0	2	3902	0	1.31869
1640	2	Alphaproteobacteria:2	1	2662	0	0	1	6309	0	2.37002
1641	3		1	4506	0	0	2	9684	0	2.14913
1642	3		1	4593	0	0	2	4563	0	0.993468
1643	5	Gammaproteobacteria:5	1	9072	0	0	4	4993	0	0.550375
1644	2		1	2399	0	0	1	4862	0	2.02668
1645	2	Alphaproteobacteria:2	1	1535	0	0	1	5912	0	3.85147
1646	3	Cyanobacteria:3	1	4928	0	0	2	9427	0	1.91295
1647	2		1	5209	0	0	1	2699	0	0.518142
1648	2		1	24943	0	0	1	4337	0	0.173876
1649	16	Alphaproteobacteria:16	2	4728	1	27559	13	8128	5.82889	1.71912
1650	4	Alphaproteobacteria:4	3	5887	0	0	1	5496	0	0.933582
1651	2	Flavobacteria:2	1	9055	0	0	1	8306	0	0.917283
1652	3		1	2304	0	0	2	4518	0	1.96094
1653	8	Gammaproteobacteria:1;Alphaproteobacteria:1	1	4223	1	18478	6	5982	4.37556	1.41653
1654	6	Alphaproteobacteria:6	3	5306	0	0	3	8873	0	1.67226
1655	2	Flavobacteria:2	1	2448	0	0	1	4669	0	1.90727
1656	6	Alphaproteobacteria:6	1	3966	1	18268	4	8650	4.60615	2.18104
1657	2	Cyanobacteria:2	1	11054	0	0	1	3985	0	0.360503
1658	2	Actinobacteria:2	1	2031	0	0	1	6572	0	3.23584
1659	3	Alphaproteobacteria:3	1	1567	0	0	2	9737	0	6.21378
1660	2	Actinobacteria:2	1	1964	0	0	1	2530	0	1.28819
1661	2	Alphaproteobacteria:2	1	1063	0	0	1	4583	0	4.31138
1662	4	Alphaproteobacteria:3;Firmicutes:1	3	1854	0	0	1	7036	0	3.79504
1663	5	Alphaproteobacteria:5	1	1776	0	0	4	10339	0	5.82151
1664	2	Alphaproteobacteria:2	1	3171	0	0	1	6803	0	2.14538
1665	2	Actinobacteria:2	1	2680	0	0	1	11516	0	4.29701
1666	2	Gammaproteobacteria:2	1	2607	0	0	1	5163	0	1.98044
1667	7	Alphaproteobacteria:7	0	0	1	23844	6	6067	-	-
1668	2	Gammaproteobacteria:2	1	3601	0	0	1	7224	0	2.00611
1669	2		1	4731	1	4703	0	0	0.994082	0
1670	2	Alphaproteobacteria:2	1	1144	0	0	1	4017	0	3.51136
1671	3	Alphaproteobacteria:3	1	1852	0	0	2	9773	0	5.277
1672	4	Cyanobacteria:4	1	3809	0	0	3	8033	0	2.10895
1673	2	Alphaproteobacteria:2	1	4865	0	0	1	8399	0	1.72641
1674	6	Gammaproteobacteria:6	1	1992	1	9371	4	5775	4.70432	2.8991
1675	17	Alphaproteobacteria:15;Gammaproteobacteria:2	8	9163	1	53026	8	5992	5.78697	0.653934
1676	4	Firmicutes:2;Gammaproteobacteria:1	1	10626	0	0	3	6345	0	0.59712
1677	2	Alphaproteobacteria:2	1	1963	0	0	1	6229	0	3.1732
1678	2	Alphaproteobacteria:2	1	3557	0	0	1	5794	0	1.6289
1679	2	Alphaproteobacteria:2	1	7718	0	0	1	4864	0	0.630215
1680	2	Alphaproteobacteria:2	1	1087	0	0	1	5583	0	5.13615
1681	7	Alphaproteobacteria:1;Cyanobacteria:1	3	6268	0	0	4	7585	0	1.21011
1682	24	Gammaproteobacteria:7;Firmicutes:1;Cyanobacteria:1	7	14699	1	42216	16	11122	2.87203	0.75665
1683	5	Cyanobacteria:5	2	2089	0	0	3	8416	0	4.02872
1684	2	Alphaproteobacteria:2	1	2303	0	0	1	7443	0	3.23187
1685	4	Cyanobacteria:4	1	1873	0	0	3	4017	0	2.14469
1686	2	Cyanobacteria:2	1	6606	0	0	1	6697	0	1.01378
1687	2		1	1558	0	0	1	5172	0	3.31964
1688	8	Alphaproteobacteria:8	3	16297	1	22947	4	6560	1.40805	0.402528
1689	2	Alphaproteobacteria:2	1	2713	0	0	1	5236	0	1.92997
1690	2	Flavobacteria:2	1	3065	0	0	1	5061	0	1.65122
1691	2	Alphaproteobacteria:2	1	1732	0	0	1	9194	0	5.30831
1692	2		1	3658	0	0	1	7551	0	2.06424
1693	2	Actinobacteria:2	0	0	1	18488	1	5519	-	-
1694	3	Alphaproteobacteria:2;Gammaproteobacteria:1	1	13217	0	0	2	3513	0	0.265794
1695	3	Gammaproteobacteria:3	1	6271	0	0	2	6753	0	1.07686
1696	3		1	14719	0	0	2	3834	0	0.26048
1697	7	Cyanobacteria:1;Alphaproteobacteria:1	0	0	1	30338	6	9485	-	-
1698	2	Alphaproteobacteria:2	1	3362	0	0	1	7743	0	2.30309
1699	10	Gammaproteobacteria:2;Bacteroidetes:1;Alphaproteobacteria:1;Cyanobacteria:1	1	54605	1	26789	8	11410	0.490596	0.208955
1700	2	Gammaproteobacteria:2	1	47877	0	0	1	3046	0	0.0636214
1701	2		1	2763	0	0	1	3244	0	1.17409
1702	2	Gammaproteobacteria:2	1	1632	0	0	1	2841	0	1.74081
1703	21	Alphaproteobacteria:17;Gammaproteobacteria:4	7	12852	1	31686	13	10583	2.46545	0.823452
1704	2	Alphaproteobacteria:2	1	1657	0	0	1	3345	0	2.01871
1705	11	Alphaproteobacteria:11	2	6106	1	26240	8	6693	4.29741	1.09613
1706	2		1	2111	0	0	1	2852	0	1.35102
1707	2	Alphaproteobacteria:2	1	3023	0	0	1	4269	0	1.41217
1708	2	Gammaproteobacteria:2	1	6857	0	0	1	4481	0	0.653493
1709	4	Gammaproteobacteria:4	1	7621	0	0	3	3004	0	0.394174
1710	2	Alphaproteobacteria:2	1	3081	0	0	1	5889	0	1.91139
1711	5	Alphaproteobacteria:4;Gammaproteobacteria:1	4	2426	1	64591	0	0	26.6245	0
1712	3	Cyanobacteria:3	1	1422	0	0	2	5424	0	3.81435
1713	7	Flavobacteria:6;Bacteroidetes:1	2	23749	0	0	5	10814	0	0.455345
1714	2	Cyanobacteria:1;Alphaproteobacteria:1	1	3203	0	0	1	4797	0	1.49766
1715	2	Alphaproteobacteria:2	1	2695	0	0	1	5209	0	1.93284
1716	106	Gammaproteobacteria:32;Alphaproteobacteria:7;Cyanobacteria:3	14	4741	1	96688	91	11460	20.394	2.41721
1717	2	Alphaproteobacteria:2	1	8920	0	0	1	6242	0	0.699776
1718	3		1	3318	0	0	2	4830	0	1.4557
1719	2		1	5033	0	0	1	3831	0	0.761176
1720	2	Alphaproteobacteria:2	1	6287	0	0	1	4415	0	0.702243
1721	13	Alphaproteobacteria:12;Actinobacteria:1	1	36684	1	37191	11	10746	1.01382	0.292934
1722	3	Alphaproteobacteria:3	1	3027	0	0	2	6027	0	1.99108
1723	3	Alphaproteobacteria:3	1	1562	0	0	2	5301	0	3.39373
1724	2	Cyanobacteria:2	1	1815	0	0	1	3205	0	1.76584
1725	4	Cyanobacteria:4	1	1384	0	0	3	4759	0	3.43858
1726	2	Alphaproteobacteria:2	1	1631	0	0	1	4425	0	2.71306
1727	2	Alphaproteobacteria:2	1	3630	0	0	1	5321	0	1.46584
1728	2	Gammaproteobacteria:2	1	7417	0	0	1	2574	0	0.347041
1729	5	Bacteroidetes:1;Alphaproteobacteria:1;Flavobacteria:1	1	13538	1	20361	3	12631	1.50399	0.933003
1730	18	Cyanobacteria:3;Flavobacteria:3;Alphaproteobacteria:1	2	30151	2	40111	14	6814	1.33034	0.225996
1731	8	Cyanobacteria:8	1	6713	1	35135	6	7731	5.23387	1.15165
1732	6	Alphaproteobacteria:6	1	3506	1	22663	4	7482	6.46406	2.13406
1733	3		1	9092	1	9053	1	8783	0.995711	0.966014
1734	16	Alphaproteobacteria:15;Verrucomicrobia:1	6	16350	2	32808	8	8120	2.00661	0.496636
1735	2	Alphaproteobacteria:2	1	3117	0	0	1	10325	0	3.31248
1736	2		1	2315	0	0	1	2913	0	1.25832
1737	2		1	4080	0	0	1	4171	0	1.0223
1738	2	Cyanobacteria:2	1	8639	0	0	1	4873	0	0.56407
1739	2	Flavobacteria:2	1	8665	0	0	1	5403	0	0.623543
1740	22	Alphaproteobacteria:22	5	3019	1	26561	16	8528	8.79795	2.82478
1741	9	Flavobacteria:9	2	36653	1	51490	6	10168	1.4048	0.277412
1742	4		1	1196	1	19191	2	7012	16.046	5.86288
1743	5	Alphaproteobacteria:5	0	0	1	26973	4	6903	-	-
1744	2	Alphaproteobacteria:2	1	3322	0	0	1	9135	0	2.74985
1745	3		1	4877	0	0	2	4743	0	0.972524
1746	6	Alphaproteobacteria:6	1	16165	0	0	5	8336	0	0.515682
1747	2		1	4464	0	0	1	3316	0	0.742832
1748	2	Gammaproteobacteria:2	1	1970	0	0	1	7263	0	3.6868
1749	3	Cyanobacteria:3	1	2575	0	0	2	6245	0	2.42524
1750	4	Alphaproteobacteria:4	1	11805	0	0	3	4886	0	0.413892
1751	2	Alphaproteobacteria:2	1	2212	0	0	1	6227	0	2.8151
1752	7	Cyanobacteria:7	1	1548	1	20245	5	7418	13.0782	4.79199
1753	4	Gammaproteobacteria:1;Cyanobacteria:1	1	5938	0	0	3	4182	0	0.704278
1754	5	Alphaproteobacteria:5	3	3269	0	0	2	7410	0	2.26675
1755	7	Flavobacteria:7	1	18282	0	0	6	5661	0	0.309649
1756	13	Gammaproteobacteria:12;Alphaproteobacteria:1	4	3056	1	33024	8	6079	10.8063	1.9892
1757	2	Cyanobacteria:2	1	3606	0	0	1	6545	0	1.81503
1758	5	Alphaproteobacteria:5	1	2064	0	0	4	4750	0	2.30136
1759	2		1	11053	0	0	1	3382	0	0.30598
1760	2	Alphaproteobacteria:2	1	1611	0	0	1	6810	0	4.22719
1761	2	Cyanobacteria:2	1	3264	0	0	1	3266	0	1.00061
1762	5	Alphaproteobacteria:5	3	1826	0	0	2	7897	0	4.32475
1763	2		1	3603	0	0	1	4463	0	1.23869
1764	3	Firmicutes:3	0	0	1	6802	2	4675	-	-
1765	2	Alphaproteobacteria:2	1	5330	0	0	1	3709	0	0.695872
1766	2		1	5263	0	0	1	6665	0	1.26639
1767	3	Alphaproteobacteria:3	1	4428	0	0	2	10353	0	2.33808
1768	16	Flavobacteria:15;Bacteroidetes:1	4	38866	2	21692	10	6782	0.558123	0.174497
1769	13	Alphaproteobacteria:13	4	3751	1	18663	8	5417	4.97547	1.44415
1770	2	Alphaproteobacteria:2	1	3602	0	0	1	3917	0	1.08745
1771	2	Cyanobacteria:2	1	2084	0	0	1	3938	0	1.88964
1772	3	Alphaproteobacteria:3	1	10841	0	0	2	4174	0	0.38502
1773	2		1	1894	0	0	1	3439	0	1.81573
1774	2		1	7217	0	0	1	2728	0	0.377996
1775	2	Alphaproteobacteria:2	1	2408	0	0	1	4495	0	1.86669
1776	2	Gammaproteobacteria:2	1	5199	0	0	1	4860	0	0.934795
1777	2	Alphaproteobacteria:2	1	3565	0	0	1	3172	0	0.889762
1778	2	Gammaproteobacteria:2	1	1202	0	0	1	4172	0	3.47088
1779	11	Alphaproteobacteria:11	3	20431	1	30870	7	6744	1.51094	0.330087
1780	4	Gammaproteobacteria:1;Alphaproteobacteria:1	1	5412	0	0	3	4172	0	0.77088
1781	4	Flavobacteria:4	0	0	1	18971	3	6935	-	-
1782	2	Alphaproteobacteria:2	1	3855	0	0	1	4145	0	1.07523
1783	6	Cyanobacteria:6	0	0	1	29197	5	11782	-	-
1784	2	Alphaproteobacteria:2	1	2734	0	0	1	4279	0	1.56511
1785	6	Cyanobacteria:6	0	0	1	19030	5	8248	-	-
1786	2	Alphaproteobacteria:2	1	1150	0	0	1	4478	0	3.89391
1787	5	Gammaproteobacteria:2;Cyanobacteria:1	0	0	1	27539	4	6247	-	-
1788	2	Alphaproteobacteria:2	1	3473	0	0	1	3961	0	1.14051
1789	7	Flavobacteria:7	0	0	1	22050	6	7408	-	-
1790	2	Alphaproteobacteria:2	1	1522	0	0	1	3570	0	2.3456
1791	2	Cyanobacteria:2	1	8833	0	0	1	4056	0	0.459187
1792	3	Alphaproteobacteria:3	1	7581	0	0	2	5439	0	0.717452
1793	2	Firmicutes:1;Alphaproteobacteria:1	1	2837	0	0	1	8965	0	3.16003
1794	3	Alphaproteobacteria:3	1	1820	0	0	2	6347	0	3.48736
1795	2	Gammaproteobacteria:2	1	6285	0	0	1	6906	0	1.09881
1796	9	Alphaproteobacteria:9	3	9572	1	25987	5	6246	2.7149	0.652528
1797	2		1	4167	0	0	1	3754	0	0.900888
1798	2	Alphaproteobacteria:2	1	3425	0	0	1	2882	0	0.84146
1799	4	Gammaproteobacteria:1;Alphaproteobacteria:1	0	0	1	19501	3	5382	-	-
1800	23	Cyanobacteria:21;Alphaproteobacteria:2	5	11467	1	37355	17	8972	3.25761	0.782419
1801	6	Cyanobacteria:6	1	4698	0	0	5	7205	0	1.53363
1802	3	Gammaproteobacteria:3	0	0	1	18462	2	8807	-	-
1803	2	Alphaproteobacteria:2	1	1028	0	0	1	5583	0	5.43093
1804	2	Flavobacteria:2	1	3197	0	0	1	5480	0	1.71411
1805	6	Alphaproteobacteria:6	2	6530	0	0	4	7265	0	1.11256
1806	4	Cyanobacteria:4	2	3530	0	0	2	7721	0	2.18725
1807	2	Gammaproteobacteria:2	1	1608	0	0	1	6767	0	4.20833
1808	3	Alphaproteobacteria:3	1	2438	0	0	2	6717	0	2.75513
1809	6	Cyanobacteria:6	1	3718	0	0	5	8749	0	2.35315
1810	2	Alphaproteobacteria:2	1	2554	0	0	1	7332	0	2.87079
1811	4	Gammaproteobacteria:1;Flavobacteria:1	0	0	1	24081	3	8898	-	-
1812	2	Alphaproteobacteria:2	1	3595	0	0	1	12450	0	3.46314
1813	12	Alphaproteobacteria:12	5	7666	1	21590	6	6951	2.81633	0.906731
1814	2	Alphaproteobacteria:2	1	2124	0	0	1	7972	0	3.7533
1815	6	Gammaproteobacteria:1;Cyanobacteria:1	1	36839	1	21872	4	5436	0.593719	0.147561
1816	2	Cyanobacteria:2	1	1871	0	0	1	7019	0	3.75147
1817	16	Gammaproteobacteria:16	2	10729	1	42492	13	7908	3.96048	0.737068
1818	6	Gammaproteobacteria:5;Cyanobacteria:1	0	0	1	20023	5	6901	-	-
1819	2	Alphaproteobacteria:2	1	1536	0	0	1	3864	0	2.51562
1820	2	Gammaproteobacteria:2	1	3388	0	0	1	4669	0	1.3781
1821	2	Alphaproteobacteria:2	1	1106	0	0	1	8264	0	7.47197
1822	3	Alphaproteobacteria:2;Bacteroidetes:1	1	1737	0	0	2	6063	0	3.4905
1823	3	Gammaproteobacteria:3	0	0	1	7988	2	7815	-	-
1824	2	Alphaproteobacteria:2	1	2783	0	0	1	7106	0	2.55336
1825	2	Alphaproteobacteria:2	1	1247	0	0	1	5230	0	4.19407
1826	4	Alphaproteobacteria:4	1	2901	0	0	3	5936	0	2.04619
1827	4		1	1692	0	0	3	5959	0	3.52187
1828	2	Alphaproteobacteria:2	1	1286	0	0	1	8121	0	6.31493
1829	2	Alphaproteobacteria:2	1	3005	0	0	1	3847	0	1.2802
1830	12	Gammaproteobacteria:11;Eukaryota:1	3	15388	1	117034	8	8452	7.60554	0.549259
1831	2	Cyanobacteria:2	1	2494	0	0	1	3981	0	1.59623
1832	2	Alphaproteobacteria:2	1	4476	0	0	1	2844	0	0.635389
1833	2	Alphaproteobacteria:2	1	23305	0	0	1	4999	0	0.214503
1834	2	Cyanobacteria:2	1	6946	0	0	1	5016	0	0.722142
1835	9	Flavobacteria:9	2	13220	1	18419	6	5864	1.39327	0.44357
1836	14	Flavobacteria:12;Cyanobacteria:2	2	7597	1	62215	11	8094	8.18942	1.06542
1837	3	Alphaproteobacteria:3	1	1262	0	0	2	5090	0	4.03328
1838	2	Gammaproteobacteria:1;Cyanobacteria:1	1	3529	0	0	1	6838	0	1.93766
1839	4	Alphaproteobacteria:4	2	4624	0	0	2	5214	0	1.1276
1840	2	Flavobacteria:2	1	1766	0	0	1	3981	0	2.25425
1841	18	Cyanobacteria:18	8	4202	0	0	10	7778	0	1.85102
1842	2	Gammaproteobacteria:2	1	2002	0	0	1	8159	0	4.07542
1843	3	Cyanobacteria:3	1	4430	0	0	2	12000	0	2.7088
1844	7	Actinobacteria:2;Gammaproteobacteria:1	1	8438	1	25449	5	6842	3.016	0.810856
1845	9	Alphaproteobacteria:9	2	13260	1	22639	6	7998	1.70732	0.603167
1846	3	Alphaproteobacteria:3	1	1218	0	0	2	5336	0	4.38095
1847	12	Alphaproteobacteria:11;Firmicutes:1	6	12512	1	33738	5	8514	2.69645	0.680467
1848	2	Alphaproteobacteria:2	1	3499	0	0	1	2360	0	0.674478
1849	2	Gammaproteobacteria:2	0	0	1	21832	1	6890	-	-
1850	4	Alphaproteobacteria:4	2	3486	0	0	2	6353	0	1.82243
1851	5	Alphaproteobacteria:5	1	1747	1	22450	3	10036	12.8506	5.74471
1852	3	Alphaproteobacteria:3	1	1214	0	0	2	8183	0	6.74053
1853	2	Alphaproteobacteria:2	1	2042	0	0	1	5154	0	2.524
1854	5	Alphaproteobacteria:5	2	3221	0	0	3	13218	0	4.10369
1855	2	Alphaproteobacteria:2	1	7255	0	0	1	4717	0	0.650172
1856	2	Alphaproteobacteria:2	1	1389	0	0	1	6680	0	4.80922
1857	3	Alphaproteobacteria:3	2	5754	0	0	1	4286	0	0.744873
1858	2	Alphaproteobacteria:2	1	7940	0	0	1	4956	0	0.624181
1859	10	Gammaproteobacteria:2;Alphaproteobacteria:1	3	4692	1	26168	6	8964	5.57715	1.91049
1860	2	Alphaproteobacteria:2	1	6232	0	0	1	3998	0	0.641528
1861	2	Alphaproteobacteria:2	1	1076	0	0	1	2446	0	2.27323
1862	2	Alphaproteobacteria:2	1	1369	0	0	1	4904	0	3.58218
1863	2	Alphaproteobacteria:2	1	3159	0	0	1	4467	0	1.41406
1864	12	Flavobacteria:12	5	3702	1	53724	6	10920	14.5122	2.94976
1865	2	Alphaproteobacteria:2	1	1525	0	0	1	3172	0	2.08
1866	3	Alphaproteobacteria:3	2	8081	0	0	1	9569	0	1.18414
1867	2	Flavobacteria:2	1	5717	0	0	1	4841	0	0.846773
1868	3	Alphaproteobacteria:3	1	1138	0	0	2	7662	0	6.73286
1869	2	Alphaproteobacteria:2	1	4260	0	0	1	5193	0	1.21901
1870	2		1	1183	0	0	1	4946	0	4.1809
1871	2	Alphaproteobacteria:2	1	3250	0	0	1	5929	0	1.82431
1872	2	Actinobacteria:2	0	0	1	5883	1	7902	-	-
1873	2	Alphaproteobacteria:2	1	2702	0	0	1	4610	0	1.70614
1874	3	Alphaproteobacteria:3	2	1324	0	0	1	5191	0	3.92069
1875	2	Alphaproteobacteria:2	1	4206	0	0	1	6805	0	1.61793
1876	4	Alphaproteobacteria:4	1	7825	0	0	3	5394	0	0.689329
1877	2		1	1775	0	0	1	5545	0	3.12394
1878	14	Cyanobacteria:14	3	6413	1	32408	10	11301	5.05349	1.7622
1879	2	Cyanobacteria:2	1	5644	0	0	1	7233	0	1.28154
1880	2	Alphaproteobacteria:2	1	1782	0	0	1	4076	0	2.28732
1881	27	Cyanobacteria:27	5	5951	1	39764	21	11604	6.6819	1.94992
1882	3	Alphaproteobacteria:3	2	1749	0	0	1	5040	0	2.88165
1883	2	Alphaproteobacteria:2	1	8163	0	0	1	6786	0	0.831312
1884	2	Alphaproteobacteria:2	1	4985	0	0	1	3129	0	0.627683
1885	2	Alphaproteobacteria:2	1	5461	0	0	1	4450	0	0.814869
1886	5	Firmicutes:1;Alphaproteobacteria:1	0	0	1	25613	4	4350	-	-
1887	2	Cyanobacteria:2	1	2632	0	0	1	5285	0	2.00798
1888	2		1	2260	0	0	1	3103	0	1.37301
1889	2	Alphaproteobacteria:2	1	4346	0	0	1	6253	0	1.43879
1890	2	Alphaproteobacteria:2	1	4317	0	0	1	9281	0	2.14987
1891	2	Firmicutes:2	1	3539	0	0	1	5772	0	1.63097
1892	4	Alphaproteobacteria:4	1	12946	0	0	3	5880	0	0.454194
1893	12	Gammaproteobacteria:12	3	5821	1	26483	8	8592	4.54956	1.47604
1894	2	Alphaproteobacteria:2	1	10141	0	0	1	10433	0	1.02879
1895	2	Alphaproteobacteria:2	1	2913	0	0	1	5865	0	2.01339
1896	2	Cyanobacteria:2	1	20706	0	0	1	8043	0	0.388438
1897	3	Firmicutes:3	0	0	1	25335	2	10256	-	-
1898	9	Gammaproteobacteria:8;Alphaproteobacteria:1	1	4569	1	24075	7	9009	5.26921	1.97177
1899	2	Gammaproteobacteria:2	1	1937	0	0	1	3276	0	1.69128
1900	2	Cyanobacteria:2	1	7118	0	0	1	3758	0	0.527957
1901	3	Alphaproteobacteria:3	1	14621	0	0	2	7960	0	0.544422
1902	2	Gammaproteobacteria:2	1	5190	0	0	1	2711	0	0.522351
1903	11	Alphaproteobacteria:11	4	21635	1	20351	6	8804	0.940652	0.406933
1904	2		1	5866	0	0	1	8558	0	1.45892
1905	9	Alphaproteobacteria:9	1	5392	1	41283	7	9981	7.65634	1.85108
1906	2		1	4088	0	0	1	4547	0	1.11228
1907	3	Alphaproteobacteria:3	1	3015	0	0	2	6872	0	2.27927
1908	12	Alphaproteobacteria:12	4	3337	1	21517	7	6998	6.44801	2.09709
1909	2	Firmicutes:2	1	11451	0	0	1	4247	0	0.370885
1910	3	Alphaproteobacteria:3	1	7702	0	0	2	7083	0	0.919631
1911	2	Alphaproteobacteria:2	1	1029	0	0	1	3119	0	3.0311
1912	3	Alphaproteobacteria:3	2	4125	0	0	1	6534	0	1.584
1913	3	Flavobacteria:3	1	42796	2	29514	0	0	0.689644	0
1914	5	Alphaproteobacteria:5	3	13195	0	0	2	10942	0	0.829254
1915	2	Cyanobacteria:2	1	17215	0	0	1	3301	0	0.191751
1916	3	Gammaproteobacteria:3	1	7236	0	0	2	5716	0	0.789939
1917	2	Gammaproteobacteria:2	1	2214	0	0	1	3527	0	1.59304
1918	2	Cyanobacteria:2	1	1467	0	0	1	5407	0	3.68575
1919	2	Alphaproteobacteria:2	1	5217	0	0	1	5840	0	1.11942
1920	2	Alphaproteobacteria:2	1	1380	0	0	1	5123	0	3.71232
1921	11	Gammaproteobacteria:10;Actinobacteria:1	1	59844	1	59816	9	9241	0.999532	0.154418
1922	2	Alphaproteobacteria:2	1	4402	0	0	1	3331	0	0.756701
1923	10	Cyanobacteria:10	1	14170	0	0	9	11646	0	0.821877
1924	10	Alphaproteobacteria:10	2	4674	1	31106	7	8534	6.65511	1.82585
1925	6	Gammaproteobacteria:1;Eukaryota:1	1	50175	0	0	5	9403	0	0.187404
1926	3	Alphaproteobacteria:3	1	1133	0	0	2	5049	0	4.45631
1927	2	Alphaproteobacteria:2	1	3731	0	0	1	4015	0	1.07612
1928	17	Alphaproteobacteria:17	6	23407	1	66623	10	12170	2.84629	0.51993
1929	2	Alphaproteobacteria:2	1	1639	0	0	1	6041	0	3.68578
1930	13	Cyanobacteria:13	3	3754	1	38515	9	12056	10.2597	3.21151
1931	2	Cyanobacteria:2	1	3114	0	0	1	2839	0	0.911689
1932	4	Alphaproteobacteria:4	1	4567	0	0	3	5517	0	1.20801
1933	7	Alphaproteobacteria:7	2	3012	1	18429	4	10396	6.11853	3.45153
1934	5	Alphaproteobacteria:5	0	0	1	19003	4	8905	-	-
1935	5	Flavobacteria:5	1	16231	0	0	4	3406	0	0.209845
1936	6	Cyanobacteria:6	2	1844	0	0	4	7647	0	4.14696
1937	3	Alphaproteobacteria:3	1	4770	0	0	2	4475	0	0.938155
1938	2	Alphaproteobacteria:2	1	2893	0	0	1	4668	0	1.61355
1939	4	Alphaproteobacteria:1;Flavobacteria:1	1	1566	1	23981	2	8440	15.3135	5.38953
1940	2	Flavobacteria:2	1	4854	0	0	1	2640	0	0.543881
1941	2	Archaea:2	0	0	1	18545	1	6040	-	-
1942	4	Alphaproteobacteria:4	2	3337	0	0	2	6156	0	1.84477
1943	3	Alphaproteobacteria:3	1	1753	0	0	2	8138	0	4.64233
1944	2	Cyanobacteria:2	1	3618	0	0	1	3711	0	1.0257
1945	2	Alphaproteobacteria:2	1	4126	0	0	1	3800	0	0.920989
1946	4	Alphaproteobacteria:4	1	1333	0	0	3	7322	0	5.49287
1947	2	Alphaproteobacteria:2	1	4034	0	0	1	3107	0	0.770203
1948	3	Gammaproteobacteria:3	2	5861	0	0	1	8822	0	1.5052
1949	7	Gammaproteobacteria:7	1	11401	0	0	6	8253	0	0.723884
1950	12	Alphaproteobacteria:12	1	4970	1	21565	10	9999	4.33903	2.01187
1951	3	Alphaproteobacteria:3	1	1420	0	0	2	6829	0	4.80915
1952	2	Alphaproteobacteria:2	1	1476	0	0	1	5662	0	3.83604
1953	8	Alphaproteobacteria:8	1	10205	1	21671	6	9282	2.12357	0.909554
1954	2	Gammaproteobacteria:2	1	3506	0	0	1	3622	0	1.03309
1955	2	Alphaproteobacteria:2	1	2782	0	0	1	5421	0	1.9486
1956	2		1	1238	0	0	1	5552	0	4.48465
1957	4	Alphaproteobacteria:4	2	3397	0	0	2	9770	0	2.87607
1958	4	Alphaproteobacteria:4	0	0	1	24399	3	12289	-	-
1959	2	Alphaproteobacteria:2	1	4158	0	0	1	8601	0	2.06854
1960	16	Cyanobacteria:16	1	1650	1	57341	14	10201	34.7521	6.18242
1961	2	Gammaproteobacteria:2	1	2006	0	0	1	3038	0	1.51446
1962	2	Cyanobacteria:2	1	4003	0	0	1	3547	0	0.886085
1963	22	Gammaproteobacteria:21;Alphaproteobacteria:1	2	3893	1	42498	19	8269	10.9165	2.12407
1964	2	Gammaproteobacteria:2	1	1632	0	0	1	5206	0	3.18995
1965	3	Gammaproteobacteria:1;Cyanobacteria:1	0	0	1	32725	2	4720	-	-
1966	3	Alphaproteobacteria:3	1	2081	0	0	2	7179	0	3.44978
1967	3	Alphaproteobacteria:3	1	6328	0	0	2	7776	0	1.22882
1968	2	Alphaproteobacteria:2	0	0	1	18371	1	6419	-	-
1969	3	Alphaproteobacteria:3	1	18225	0	0	2	3750	0	0.205761
1970	2	Cyanobacteria:2	1	1596	0	0	1	6758	0	4.23434
1971	2	Alphaproteobacteria:2	1	4608	0	0	1	8440	0	1.8316
1972	2	Alphaproteobacteria:2	1	3695	0	0	1	3323	0	0.899323
1973	3	Cyanobacteria:3	2	2855	0	0	1	7206	0	2.52399
1974	3	Alphaproteobacteria:1;Cyanobacteria:1	2	2731	0	0	1	6182	0	2.26364
1975	2	Alphaproteobacteria:2	1	2217	0	0	1	5540	0	2.49887
1976	4	Gammaproteobacteria:4	1	11151	0	0	3	14923	0	1.33827
1977	4	Alphaproteobacteria:4	1	48438	0	0	3	3392	0	0.0700277
1978	3	Alphaproteobacteria:3	1	4708	0	0	2	9953	0	2.11406
1979	2	Alphaproteobacteria:2	1	1885	0	0	1	5310	0	2.81698
1980	2		1	2930	0	0	1	2787	0	0.951195
1981	2		1	1440	0	0	1	3691	0	2.56319
1982	29	Alphaproteobacteria:29	9	5789	1	39026	19	9924	6.74141	1.71429
1983	4	Cyanobacteria:4	1	1474	0	0	3	8896	0	6.03528
1984	8	Alphaproteobacteria:8	0	0	1	20312	7	7112	-	-
1985	2	Gammaproteobacteria:2	1	3502	0	0	1	3634	0	1.03769
1986	2	Alphaproteobacteria:2	1	3168	0	0	1	3106	0	0.980429
1987	2		1	2371	0	0	1	2740	0	1.15563
1988	4	Alphaproteobacteria:4	1	8857	0	0	3	10451	0	1.17997
1989	2	Gammaproteobacteria:2	1	2002	0	0	1	7611	0	3.8017
1990	2	Alphaproteobacteria:2	1	3714	0	0	1	4027	0	1.08428
1991	2	Alphaproteobacteria:2	1	22684	0	0	1	3430	0	0.151208
1992	2		1	1383	0	0	1	2799	0	2.02386
1993	4	Archaea:2;Alphaproteobacteria:1	0	0	1	21757	3	7515	-	-
1994	3	Flavobacteria:3	1	1245	0	0	2	9557	0	7.67631
1995	6	Gammaproteobacteria:6	0	0	1	31265	5	7664	-	-
1996	4	Cyanobacteria:1;Alphaproteobacteria:1	2	1065	0	0	2	8017	0	7.5277
1997	5	Cyanobacteria:5	0	0	1	20572	4	9285	-	-
[truncated: 1,606 more rows]

## Sheet: Sheet1
3431	2	Gammaproteobacteria:2	1	63705	0	0	1	2423	0	0.0380347
943	2	Gammaproteobacteria:2	1	52574	0	0	1	3123	0	0.059402
1700	2	Gammaproteobacteria:2	1	47877	0	0	1	3046	0	0.0636214
1558	3	Cyanobacteria:1;Eukaryota:1	1	67494	0	0	2	4629	0	0.0685839
1977	4	Alphaproteobacteria:4	1	48438	0	0	3	3392	0	0.0700277
2725	5	Alphaproteobacteria:1;Cyanobacteria:1	1	67721	0	0	4	5273	0	0.0778636
65	2		1	31036	0	0	1	2424	0	0.0781028
1106	4	Alphaproteobacteria:4	1	46578	0	0	3	3638	0	0.0781055
1286	5	Alphaproteobacteria:2;Gammaproteobacteria:1;Cyanobacteria:1	1	51369	0	0	4	5112	0	0.0995153
998	2	Cyanobacteria:2	1	62768	0	0	1	6457	0	0.102871
451	4	Cyanobacteria:4	1	36463	0	0	3	3805	0	0.104352
2648	2	Gammaproteobacteria:2	1	32489	0	0	1	3475	0	0.106959
49	3	Bacteroidetes:1;Archaea:1	1	59051	0	0	2	6342	0	0.107399
1603	2		1	38074	0	0	1	4093	0	0.107501
3483	4	Alphaproteobacteria:4	1	35457	0	0	3	4263	0	0.12023
1132	3	Alphaproteobacteria:3	1	41284	0	0	2	4976	0	0.120531
2608	5	Alphaproteobacteria:5	1	36954	0	0	4	4463	0	0.120772
2775	3	Alphaproteobacteria:3	1	31739	0	0	2	3965	0	0.124925
3034	4	Flavobacteria:3;Cyanobacteria:1	1	30856	0	0	3	3864	0	0.125227
83	3		1	62767	0	0	2	8502	0	0.135453
386	2		1	35321	0	0	1	4786	0	0.1355
446	2		1	19296	0	0	1	2769	0	0.143501
2388	5	Alphaproteobacteria:4;Cyanobacteria:1	1	66371	0	0	4	9626	0	0.145033
2696	2	Cyanobacteria:2	1	27135	0	0	1	3988	0	0.146969
1991	2	Alphaproteobacteria:2	1	22684	0	0	1	3430	0	0.151208
3200	2	Gammaproteobacteria:2	1	23147	0	0	1	3546	0	0.153195
1249	2	Firmicutes:1;Eukaryota:1	1	18910	0	0	1	2903	0	0.153517
1277	7	Cyanobacteria:7	1	29782	0	0	6	4633	0	0.155564
3013	3	Alphaproteobacteria:3	1	28913	0	0	2	4675	0	0.161692
421	2	Alphaproteobacteria:2	1	24371	0	0	1	3967	0	0.162775
1026	2	Cyanobacteria:2	1	12632	0	0	1	2057	0	0.16284
795	7	Alphaproteobacteria:7	1	32519	0	0	6	5316	0	0.163474
2103	2	Alphaproteobacteria:2	1	28525	0	0	1	4724	0	0.165609
2393	2	Cyanobacteria:2	1	25036	0	0	1	4154	0	0.165921
2720	5	Gammaproteobacteria:1;Alphaproteobacteria:1	2	21238	0	0	3	3580	0	0.168566
3399	3	Alphaproteobacteria:3	1	40984	0	0	2	7004	0	0.170896
2533	2	Gammaproteobacteria:2	1	25411	0	0	1	4374	0	0.17213
1648	2		1	24943	0	0	1	4337	0	0.173876
1078	5	Cyanobacteria:5	1	16128	0	0	4	2869	0	0.177889
2410	3	Actinobacteria:1;Flavobacteria:1	1	31564	0	0	2	5630	0	0.178368
754	2	Alphaproteobacteria:2	1	16855	0	0	1	3045	0	0.180659
1415	4	Alphaproteobacteria:3;Cyanobacteria:1	1	32331	0	0	3	5877	0	0.181776
2483	6	Eukaryota:6	1	35328	0	0	5	6456	0	0.182745
1065	2	Alphaproteobacteria:2	1	30410	0	0	1	5559	0	0.182802
1466	2	Actinobacteria:2	1	22206	0	0	1	4064	0	0.183014
2221	2	Flavobacteria:2	1	17509	0	0	1	3215	0	0.18362
1575	3	Alphaproteobacteria:3	1	21713	0	0	2	4010	0	0.184682
1168	2	Alphaproteobacteria:2	1	15395	0	0	1	2885	0	0.187399
1925	6	Gammaproteobacteria:1;Eukaryota:1	1	50175	0	0	5	9403	0	0.187404
2686	2	Alphaproteobacteria:2	1	18946	0	0	1	3613	0	0.1907
697	2	Actinobacteria:2	1	17543	0	0	1	3351	0	0.191016
1246	6	Alphaproteobacteria:6	1	42894	0	0	5	8213	0	0.191472
1915	2	Cyanobacteria:2	1	17215	0	0	1	3301	0	0.191751
3457	3	Alphaproteobacteria:3	1	27172	0	0	2	5233	0	0.192588
2001	2		1	27604	0	0	1	5332	0	0.19316
3472	2	Alphaproteobacteria:2	1	14832	0	0	1	2865	0	0.193163
3194	4	Flavobacteria:4	1	15399	0	0	3	2993	0	0.194363
2078	3	Alphaproteobacteria:3	1	26838	0	0	2	5292	0	0.197183
1468	3	Cyanobacteria:3	1	22112	0	0	2	4381	0	0.198128
507	8	Gammaproteobacteria:8	1	42883	0	0	7	8644	0	0.201572
160	4	Cyanobacteria:4	1	23754	0	0	3	4800	0	0.202071
3447	6	Flavobacteria:6	1	32253	0	0	5	6537	0	0.202679
3219	3	Alphaproteobacteria:3	1	30957	0	0	2	6345	0	0.204962
3245	2	Flavobacteria:2	1	6611	0	0	1	1357	0	0.205264
1969	3	Alphaproteobacteria:3	1	18225	0	0	2	3750	0	0.205761
2183	4	Alphaproteobacteria:4	1	20571	0	0	3	4302	0	0.209129
1935	5	Flavobacteria:5	1	16231	0	0	4	3406	0	0.209845
2530	5	Flavobacteria:5	1	21102	0	0	4	4489	0	0.212729
1344	2	Cyanobacteria:2	1	15331	0	0	1	3281	0	0.214011
1833	2	Alphaproteobacteria:2	1	23305	0	0	1	4999	0	0.214503
1135	7	Gammaproteobacteria:1;Alphaproteobacteria:1	1	34401	0	0	6	7435	0	0.216127
3209	2	Gammaproteobacteria:2	1	21841	0	0	1	4778	0	0.218763
2687	7	Cyanobacteria:1;Eukaryota:1	1	31254	0	0	6	6939	0	0.22202
1139	2	Alphaproteobacteria:2	1	25834	0	0	1	5761	0	0.223001
1275	2		1	26092	0	0	1	5859	0	0.224552
2147	5	Gammaproteobacteria:1;Alphaproteobacteria:1	1	19757	0	0	4	4446	0	0.225034
1252	4	Cyanobacteria:1;Flavobacteria:1	1	15938	0	0	3	3590	0	0.225248
273	2	Alphaproteobacteria:2	1	14756	0	0	1	3339	0	0.226281
3534	2	Gammaproteobacteria:2	1	12252	0	0	1	2816	0	0.22984
1412	3	Flavobacteria:2;Cyanobacteria:1	1	20147	0	0	2	4649	0	0.230754
985	3	Alphaproteobacteria:3	1	26594	0	0	2	6211	0	0.233549
2784	2		1	18965	0	0	1	4433	0	0.233746
2435	2	Alphaproteobacteria:2	1	29571	0	0	1	6941	0	0.234723
3108	2		1	13719	0	0	1	3228	0	0.235294
2767	2	Alphaproteobacteria:2	1	10886	0	0	1	2596	0	0.238471
2205	2	Flavobacteria:2	1	12291	0	0	1	2934	0	0.238711
961	2	Cyanobacteria:2	1	13083	0	0	1	3152	0	0.240923
932	2	Alphaproteobacteria:2	1	14846	0	0	1	3578	0	0.241008
2025	3	Alphaproteobacteria:3	1	24647	0	0	2	5952	0	0.24149
3489	3	Alphaproteobacteria:3	1	14976	0	0	2	3618	0	0.241587
2242	2	Firmicutes:2	1	13017	0	0	1	3147	0	0.241761
603	3	Gammaproteobacteria:3	1	33430	0	0	2	8124	0	0.243015
3294	2		1	15600	0	0	1	3846	0	0.246538
1348	2	Alphaproteobacteria:2	1	15280	0	0	1	3778	0	0.247251
154	3	Cyanobacteria:3	1	19379	0	0	2	4845	0	0.250013
2750	2	Cyanobacteria:2	1	9955	0	0	1	2527	0	0.253842
607	4	Gammaproteobacteria:4	1	19855	0	0	3	5098	0	0.256762
6	2	Bacteroidetes:2	1	21275	0	0	1	5475	0	0.257344
2258	2	Gammaproteobacteria:2	1	11360	0	0	1	2936	0	0.258451
827	2	Alphaproteobacteria:2	1	12141	0	0	1	3158	0	0.26011
1696	3		1	14719	0	0	2	3834	0	0.26048
1439	4	Alphaproteobacteria:4	1	13332	0	0	3	3500	0	0.262526
1694	3	Alphaproteobacteria:2;Gammaproteobacteria:1	1	13217	0	0	2	3513	0	0.265794
2958	5		1	15012	0	0	4	4091	0	0.272515
280	2	Alphaproteobacteria:2	1	8101	0	0	1	2240	0	0.276509
923	2	Alphaproteobacteria:2	1	19539	0	0	1	5412	0	0.276984
2854	3	Alphaproteobacteria:3	1	12141	0	0	2	3401	0	0.280125
25	2	Alphaproteobacteria:2	1	10368	0	0	1	2914	0	0.281057
3501	2	Alphaproteobacteria:2	1	8379	0	0	1	2364	0	0.282134
2907	4	Alphaproteobacteria:2;Cyanobacteria:1	1	30535	0	0	3	8661	0	0.283642
3402	2	Gammaproteobacteria:2	1	4806	0	0	1	1366	0	0.284228
275	2	Alphaproteobacteria:2	1	8599	0	0	1	2457	0	0.285731
2238	2		1	18032	0	0	1	5161	0	0.286213
650	2	Alphaproteobacteria:1;Flavobacteria:1	1	18829	0	0	1	5406	0	0.28711
633	2	Alphaproteobacteria:2	1	9521	0	0	1	2746	0	0.288415
905	4	Alphaproteobacteria:4	1	15722	0	0	3	4548	0	0.289276
599	3	Gammaproteobacteria:3	1	21666	0	0	2	6288	0	0.290224
588	5	Gammaproteobacteria:5	1	13796	0	0	4	4024	0	0.291679
656	2	Alphaproteobacteria:2	1	10951	0	0	1	3205	0	0.292667
194	2	Alphaproteobacteria:2	1	12543	0	0	1	3776	0	0.301044
2870	3	Alphaproteobacteria:2;Cyanobacteria:1	1	11178	0	0	2	3381	0	0.302469
2083	2		1	9985	0	0	1	3051	0	0.305558
3574	2		1	14148	0	0	1	4325	0	0.305697
1759	2		1	11053	0	0	1	3382	0	0.30598
2356	2		1	10291	0	0	1	3153	0	0.306384
738	7	Alphaproteobacteria:7	1	18113	0	0	6	5560	0	0.306962
352	2	Alphaproteobacteria:2	1	10355	0	0	1	3183	0	0.307388
336	2	Alphaproteobacteria:2	1	8112	0	0	1	2495	0	0.307569
253	3	Flavobacteria:3	1	22105	0	0	2	6820	0	0.308527
1755	7	Flavobacteria:7	1	18282	0	0	6	5661	0	0.309649
60	3	Cyanobacteria:3	1	14976	0	0	2	4681	0	0.312567
2925	2	Flavobacteria:2	1	13909	0	0	1	4365	0	0.313826
550	2	Alphaproteobacteria:2	1	10639	0	0	1	3345	0	0.314409
747	3	Gammaproteobacteria:3	1	10345	0	0	2	3262	0	0.315321
1498	3	Alphaproteobacteria:3	1	12943	0	0	2	4082	0	0.315383
3220	2		1	17776	0	0	1	5609	0	0.315538
779	6	Gammaproteobacteria:2;Flavobacteria:1;Eukaryota:1	1	28607	0	0	5	9059	0	0.316671
997	2		1	12110	0	0	1	3837	0	0.316846
1105	3	Alphaproteobacteria:3	1	10326	0	0	2	3275	0	0.317161
1	2	Alphaproteobacteria:2	1	17525	0	0	1	5588	0	0.318859
2335	2	Flavobacteria:2	1	22517	0	0	1	7191	0	0.319359
2778	3		1	15591	0	0	2	4983	0	0.319607
1537	4	Alphaproteobacteria:1;Cyanobacteria:1	1	11825	0	0	3	3792	0	0.320677
2496	2		1	20011	0	0	1	6455	0	0.322573
915	2		1	12903	0	0	1	4165	0	0.322793
595	3	Gammaproteobacteria:3	1	12339	0	0	2	4011	0	0.325067
3129	3	Alphaproteobacteria:3	1	11719	0	0	2	3844	0	0.328014
2773	4	Alphaproteobacteria:4	1	17478	0	0	3	5749	0	0.328928
1024	5		1	23205	0	0	4	7661	0	0.330144
3071	2	Flavobacteria:2	1	9986	0	0	1	3310	0	0.331464
438	2	Alphaproteobacteria:2	1	14956	0	0	1	4959	0	0.331573
3335	2		1	18338	0	0	1	6091	0	0.332152
2484	4		1	19975	0	0	3	6644	0	0.332616
3601	2		1	8980	0	0	1	3007	0	0.334855
3232	3	Alphaproteobacteria:3	1	14015	0	0	2	4700	0	0.335355
542	2	Alphaproteobacteria:2	1	8112	0	0	1	2737	0	0.337401
510	2	Alphaproteobacteria:2	1	14680	0	0	1	4966	0	0.338283
2956	5	Alphaproteobacteria:5	1	15321	0	0	4	5202	0	0.339534
861	2	Alphaproteobacteria:2	1	16699	0	0	1	5674	0	0.339781
2006	2	Flavobacteria:2	1	20056	0	0	1	6826	0	0.340347
3119	2		1	9842	0	0	1	3352	0	0.340581
3267	2		1	8818	0	0	1	3005	0	0.34078
824	2	Alphaproteobacteria:2	1	17462	0	0	1	5960	0	0.341313
828	2	Alphaproteobacteria:2	1	10840	0	0	1	3703	0	0.341605
498	2	Alphaproteobacteria:2	1	9845	0	0	1	3388	0	0.344134
1233	5	Cyanobacteria:5	1	18163	0	0	4	6303	0	0.347024
1728	2	Gammaproteobacteria:2	1	7417	0	0	1	2574	0	0.347041
990	3	Alphaproteobacteria:3	1	14521	0	0	2	5061	0	0.34853
237	2	Alphaproteobacteria:2	1	15757	0	0	1	5495	0	0.348734
187	2	Alphaproteobacteria:2	1	6969	0	0	1	2435	0	0.349405
377	2	Alphaproteobacteria:2	1	9160	0	0	1	3205	0	0.349891
3468	3	Alphaproteobacteria:3	1	17506	0	0	2	6145	0	0.351023
364	2	Alphaproteobacteria:2	1	8147	0	0	1	2860	0	0.351049
1451	5	Alphaproteobacteria:5	1	17622	0	0	4	6195	0	0.351549
579	2	Alphaproteobacteria:2	1	6845	0	0	1	2420	0	0.353543
695	3	Gammaproteobacteria:3	1	11745	0	0	2	4155	0	0.353768
380	2	Alphaproteobacteria:2	1	11882	0	0	1	4209	0	0.354233
2669	2		1	9708	0	0	1	3446	0	0.354965
559	7	Flavobacteria:2;Firmicutes:1;Gammaproteobacteria:1	1	21448	0	0	6	7634	0	0.355931
1495	2	Gammaproteobacteria:1;Alphaproteobacteria:1	1	9353	0	0	1	3348	0	0.35796
2655	3	Alphaproteobacteria:3	1	12267	0	0	2	4393	0	0.358115
17	3	Flavobacteria:3	1	12577	0	0	2	4512	0	0.35875
467	3	Cyanobacteria:3	1	9678	0	0	2	3476	0	0.359165
1276	2	Gammaproteobacteria:2	1	13771	0	0	1	4949	0	0.359378
2621	2	Flavobacteria:2	1	8573	0	0	1	3082	0	0.359501
957	2	Gammaproteobacteria:1;Alphaproteobacteria:1	1	10344	0	0	1	3727	0	0.360305
1657	2	Cyanobacteria:2	1	11054	0	0	1	3985	0	0.360503
1361	4	Alphaproteobacteria:4	1	13400	0	0	3	4833	0	0.360672
2253	3	Gammaproteobacteria:3	1	13094	0	0	2	4733	0	0.361463
338	2	Alphaproteobacteria:2	1	8008	0	0	1	2900	0	0.362138
2383	2	Gammaproteobacteria:2	1	13167	0	0	1	4777	0	0.362801
2877	2		1	12890	0	0	1	4682	0	0.363227
2951	3	Alphaproteobacteria:3	1	8016	0	0	2	2948	0	0.367764
1618	2		1	7362	0	0	1	2712	0	0.368378
1909	2	Firmicutes:2	1	11451	0	0	1	4247	0	0.370885
3029	2		1	9421	0	0	1	3496	0	0.371086
23	2	Alphaproteobacteria:2	1	14055	0	0	1	5237	0	0.372608
2825	3	Alphaproteobacteria:3	1	14636	0	0	2	5457	0	0.372848
3558	2	Cyanobacteria:2	1	9424	0	0	1	3515	0	0.372984
13	2	Alphaproteobacteria:2	1	9039	0	0	1	3374	0	0.373271
584	2	Alphaproteobacteria:2	1	10034	0	0	1	3749	0	0.37363
3006	7	Alphaproteobacteria:2;Firmicutes:1	1	16064	0	0	6	6027	0	0.375187
3420	3	Alphaproteobacteria:3	1	17170	0	0	2	6445	0	0.375364
3062	2	Flavobacteria:2	1	15295	0	0	1	5762	0	0.376724
224	2	Alphaproteobacteria:2	1	8814	0	0	1	3324	0	0.377127
425	2	Alphaproteobacteria:2	1	10694	0	0	1	4040	0	0.377782
1774	2		1	7217	0	0	1	2728	0	0.377996
713	4	Gammaproteobacteria:4	1	14627	0	0	3	5540	0	0.378752
2366	2		1	14897	0	0	1	5662	0	0.380077
242	2	Alphaproteobacteria:2	1	10885	0	0	1	4145	0	0.380799
2003	3	Alphaproteobacteria:3	1	15431	0	0	2	5912	0	0.383125
3358	6	Gammaproteobacteria:6	1	19178	0	0	5	7360	0	0.383773
2649	2		1	7000	0	0	1	2688	0	0.384
434	2	Alphaproteobacteria:2	1	13422	0	0	1	5160	0	0.384443
1772	3	Alphaproteobacteria:3	1	10841	0	0	2	4174	0	0.38502
1896	2	Cyanobacteria:2	1	20706	0	0	1	8043	0	0.388438
850	2		1	10599	0	0	1	4127	0	0.389376
659	2	Alphaproteobacteria:2	1	7707	0	0	1	3003	0	0.389646
152	7	Alphaproteobacteria:7	2	16713	0	0	5	6529	0	0.390654
2453	4	Alphaproteobacteria:4	1	14883	0	0	3	5844	0	0.392663
368	2	Alphaproteobacteria:2	1	13607	0	0	1	5347	0	0.39296
1709	4	Gammaproteobacteria:4	1	7621	0	0	3	3004	0	0.394174
50	2	Alphaproteobacteria:2	1	7028	0	0	1	2787	0	0.396557
814	10	Gammaproteobacteria:2;Cyanobacteria:2;Firmicutes:1	2	28420	0	0	8	11383	0	0.400528
2014	2	Gammaproteobacteria:2	1	8046	0	0	1	3233	0	0.401815
3021	3	Alphaproteobacteria:1;Cyanobacteria:1	1	9403	0	0	2	3810	0	0.40519
736	3	Gammaproteobacteria:3	1	15276	0	0	2	6205	0	0.406193
333	2	Alphaproteobacteria:2	1	12599	0	0	1	5125	0	0.406778
221	2	Alphaproteobacteria:2	1	12120	0	0	1	4937	0	0.407343
3466	3	Alphaproteobacteria:3	1	12211	0	0	2	4977	0	0.407583
1619	2	Firmicutes:2	1	13130	0	0	1	5359	0	0.408149
2130	4	Alphaproteobacteria:4	1	13375	0	0	3	5465	0	0.408598
1406	2	Gammaproteobacteria:2	1	6364	0	0	1	2601	0	0.408705
2201	2	Flavobacteria:2	1	15646	0	0	1	6400	0	0.40905
3360	4	Flavobacteria:3;Gammaproteobacteria:1	1	16914	0	0	3	6940	0	0.410311
1424	2	Firmicutes:2	1	6143	0	0	1	2541	0	0.413642
1750	4	Alphaproteobacteria:4	1	11805	0	0	3	4886	0	0.413892
223	2	Alphaproteobacteria:2	1	10091	0	0	1	4179	0	0.414131
255	2	Alphaproteobacteria:2	1	12582	0	0	1	5218	0	0.414719
52	2	Alphaproteobacteria:2	1	9851	0	0	1	4094	0	0.415592
616	2		1	14205	0	0	1	5909	0	0.41598
1102	2	Flavobacteria:2	1	6574	0	0	1	2735	0	0.416033
2312	3	Alphaproteobacteria:3	1	9716	0	0	2	4050	0	0.416838
878	3		1	7357	0	0	2	3074	0	0.417833
332	2	Alphaproteobacteria:2	1	8775	0	0	1	3690	0	0.420513
456	2	Alphaproteobacteria:2	1	18899	0	0	1	8034	0	0.425102
1192	2	Cyanobacteria:2	1	5324	0	0	1	2271	0	0.426559
2979	2	Gammaproteobacteria:2	1	6527	0	0	1	2790	0	0.427455
2026	2	Gammaproteobacteria:2	1	7450	0	0	1	3188	0	0.427919
460	2	Alphaproteobacteria:2	1	13334	0	0	1	5707	0	0.428004
2902	2	Cyanobacteria:2	1	6647	0	0	1	2845	0	0.428013
3121	3	Alphaproteobacteria:3	1	11055	0	0	2	4755	0	0.430122
3039	4	Alphaproteobacteria:4	1	13935	0	0	3	5999	0	0.430499
666	3		1	6417	0	0	2	2767	0	0.431198
1294	3	Alphaproteobacteria:3	1	10581	0	0	2	4563	0	0.431245
2917	3	Alphaproteobacteria:3	1	9495	0	0	2	4110	0	0.432859
894	2	Cyanobacteria:2	1	9909	0	0	1	4306	0	0.434554
3210	10	Cyanobacteria:10	1	19782	0	0	9	8640	0	0.436761
2361	2	Gammaproteobacteria:2	1	6972	0	0	1	3060	0	0.438898
63	3	Flavobacteria:3	1	9035	0	0	2	3969	0	0.439292
419	2	Alphaproteobacteria:2	1	10405	0	0	1	4571	0	0.439308
1159	2	Flavobacteria:2	1	8839	0	0	1	3897	0	0.440887
105	2	Alphaproteobacteria:2	1	7777	0	0	1	3430	0	0.441044
432	2	Alphaproteobacteria:2	1	5888	0	0	1	2597	0	0.441067
792	2		1	5780	0	0	1	2556	0	0.442215
727	2		1	8555	0	0	1	3806	0	0.444886
798	2		1	9828	0	0	1	4382	0	0.445869
826	3	Gammaproteobacteria:3	1	10193	0	0	2	4563	0	0.44766
549	2	Alphaproteobacteria:2	1	9385	0	0	1	4204	0	0.447949
1436	2	Gammaproteobacteria:2	1	7978	0	0	1	3599	0	0.451116
412	2	Alphaproteobacteria:2	1	11029	0	0	1	4988	0	0.452262
288	2	Alphaproteobacteria:2	1	14294	0	0	1	6484	0	0.453617
271	2	Alphaproteobacteria:2	1	6630	0	0	1	3009	0	0.453846
1892	4	Alphaproteobacteria:4	1	12946	0	0	3	5880	0	0.454194
2161	2	Flavobacteria:2	1	5625	0	0	1	2555	0	0.454222
1713	7	Flavobacteria:6;Bacteroidetes:1	2	23749	0	0	5	10814	0	0.455345
1082	3	Cyanobacteria:3	1	16514	0	0	2	7520	0	0.455371
1186	2	Cyanobacteria:2	1	13214	0	0	1	6022	0	0.455729
1206	4	Alphaproteobacteria:4	1	21570	0	0	3	9875	0	0.457812
797	5	Gammaproteobacteria:5	1	15204	0	0	4	6965	0	0.458103
1791	2	Cyanobacteria:2	1	8833	0	0	1	4056	0	0.459187
67	2	Alphaproteobacteria:2	1	8756	0	0	1	4025	0	0.459685
426	2		1	5807	0	0	1	2671	0	0.459962
3078	8	Cyanobacteria:8	1	13684	0	0	7	6297	0	0.460172
829	2		1	10205	0	0	1	4704	0	0.460951
391	2	Alphaproteobacteria:2	1	8606	0	0	1	3973	0	0.461655
3588	2		1	6570	0	0	1	3034	0	0.461796
512	3	Flavobacteria:3	1	11016	0	0	2	5099	0	0.462872
477	4		1	12962	0	0	3	6000	0	0.462892
2027	5	Gammaproteobacteria:4;Eukaryota:1	1	14352	0	0	4	6660	0	0.464047
340	2		1	8325	0	0	1	3866	0	0.464384
864	4		1	12647	0	0	3	5874	0	0.464458
1183	5	Flavobacteria:5	2	11543	0	0	3	5365	0	0.464784
243	2	Alphaproteobacteria:2	1	16018	0	0	1	7453	0	0.465289
2707	5	Gammaproteobacteria:5	1	6712	0	0	4	3127	0	0.465882
184	2	Alphaproteobacteria:2	1	9792	0	0	1	4563	0	0.465993
301	3	Gammaproteobacteria:3	1	8795	0	0	2	4110	0	0.467311
132	2		1	5449	0	0	1	2547	0	0.467425
2191	3	Alphaproteobacteria:3	1	13417	0	0	2	6309	0	0.470224
858	2	Alphaproteobacteria:2	1	9573	0	0	1	4502	0	0.470281
442	2	Alphaproteobacteria:2	1	7613	0	0	1	3588	0	0.471299
284	2	Alphaproteobacteria:2	1	12999	0	0	1	6155	0	0.473498
1526	2		1	6750	0	0	1	3199	0	0.473926
439	2	Alphaproteobacteria:2	1	5932	0	0	1	2813	0	0.474208
506	2	Actinobacteria:1;Cyanobacteria:1	1	13286	0	0	1	6310	0	0.474936
2802	2	Cyanobacteria:2	1	8645	0	0	1	4106	0	0.474957
547	2		1	18385	0	0	1	8746	0	0.475714
265	2	Alphaproteobacteria:2	1	15933	0	0	1	7589	0	0.476307
405	3		1	20276	0	0	2	9705	0	0.478645
311	2	Alphaproteobacteria:2	1	9650	0	0	1	4648	0	0.481658
2867	3	Alphaproteobacteria:3	1	8626	0	0	2	4155	0	0.481683
1194	2	Gammaproteobacteria:2	1	9524	0	0	1	4594	0	0.48236
2002	2	Cyanobacteria:2	1	10680	0	0	1	5165	0	0.483614
258	2	Alphaproteobacteria:2	1	10345	0	0	1	5005	0	0.483809
139	2	Alphaproteobacteria:2	1	13151	0	0	1	6378	0	0.484982
120	2	Alphaproteobacteria:2	1	7095	0	0	1	3442	0	0.48513
3026	2	Cyanobacteria:2	1	6084	0	0	1	2954	0	0.485536
129	4	Gammaproteobacteria:4	1	7908	0	0	3	3848	0	0.486596
3549	2	Flavobacteria:2	1	13750	0	0	1	6702	0	0.487418
500	2	Alphaproteobacteria:2	1	10549	0	0	1	5143	0	0.487534
100	2	Alphaproteobacteria:2	1	6761	0	0	1	3313	0	0.490016
2861	2	Firmicutes:2	1	7482	0	0	1	3675	0	0.491179
327	2	Alphaproteobacteria:2	1	7990	0	0	1	3942	0	0.493367
136	2	Alphaproteobacteria:2	1	8398	0	0	1	4144	0	0.493451
2906	2	Cyanobacteria:2	1	5306	0	0	1	2626	0	0.494911
247	3	Flavobacteria:2;Gammaproteobacteria:1	1	7432	0	0	2	3681	0	0.495291
565	2		1	8480	0	0	1	4205	0	0.495873
3508	7	Firmicutes:7	1	11775	0	0	6	5873	0	0.498769
3154	2	Gammaproteobacteria:2	1	10039	0	0	1	5010	0	0.499054
519	2		1	6897	0	0	1	3445	0	0.499493
444	3	Flavobacteria:3	1	7025	0	0	2	3513	0	0.500071
164	2	Alphaproteobacteria:2	1	9565	0	0	1	4787	0	0.50047
2234	2	Cyanobacteria:2	1	10882	0	0	1	5460	0	0.501746
127	2	Alphaproteobacteria:2	1	6964	0	0	1	3499	0	0.502441
328	2	Alphaproteobacteria:2	1	5944	0	0	1	2999	0	0.504542
2804	3	Alphaproteobacteria:3	1	8579	0	0	2	4347	0	0.506702
2259	2	Cyanobacteria:2	1	7363	0	0	1	3735	0	0.507266
1428	2	Flavobacteria:2	1	5436	0	0	1	2766	0	0.50883
378	2	Alphaproteobacteria:2	1	10451	0	0	1	5318	0	0.508851
351	2	Alphaproteobacteria:2	1	6191	0	0	1	3151	0	0.508965
402	2	Alphaproteobacteria:2	1	10447	0	0	1	5325	0	0.509716
3527	5	Firmicutes:2;Alphaproteobacteria:2	1	15100	0	0	4	7699	0	0.509868
2386	2		1	13750	0	0	1	7024	0	0.510836
2311	3		1	7697	0	0	2	3953	0	0.513577
1527	5	Gammaproteobacteria:1;Cyanobacteria:1	1	15100	0	0	4	7765	0	0.514238
266	2	Alphaproteobacteria:2	1	8844	0	0	1	4554	0	0.514925
1746	6	Alphaproteobacteria:6	1	16165	0	0	5	8336	0	0.515682
2296	2	Gammaproteobacteria:2	1	11212	0	0	1	5783	0	0.515787
59	2	Alphaproteobacteria:2	1	11899	0	0	1	6145	0	0.51643
2467	2	Gammaproteobacteria:2	1	6857	0	0	1	3551	0	0.517865
1647	2		1	5209	0	0	1	2699	0	0.518142
2879	2	Flavobacteria:2	1	9671	0	0	1	5018	0	0.518871
918	4	Alphaproteobacteria:4	1	9185	0	0	3	4768	0	0.519107
113	2	Alphaproteobacteria:2	1	10697	0	0	1	5583	0	0.521922
3145	2		1	5777	0	0	1	3017	0	0.522243
1902	2	Gammaproteobacteria:2	1	5190	0	0	1	2711	0	0.522351
2219	2		1	6589	0	0	1	3452	0	0.523903
2607	2		1	6109	0	0	1	3201	0	0.523981
1279	4	Alphaproteobacteria:4	1	11994	0	0	3	6294	0	0.524762
3082	5	Cyanobacteria:5	1	10434	0	0	4	5500	0	0.527123
2248	2		1	7330	0	0	1	3868	0	0.527694
1900	2	Cyanobacteria:2	1	7118	0	0	1	3758	0	0.527957
22	2	Alphaproteobacteria:2	1	11969	0	0	1	6325	0	0.528448
844	6	Gammaproteobacteria:2;Cyanobacteria:1	1	15147	0	0	5	8014	0	0.529082
415	2	Alphaproteobacteria:2	1	7231	0	0	1	3832	0	0.529941
18	2	Alphaproteobacteria:2	1	4425	0	0	1	2355	0	0.532203
3373	2	Gammaproteobacteria:2	1	4145	0	0	1	2218	0	0.535103
763	4	Cyanobacteria:4	1	15447	0	0	3	8296	0	0.537062
401	4	Cyanobacteria:4	1	9994	0	0	3	5369	0	0.537222
2986	2	Actinobacteria:2	1	8089	0	0	1	4364	0	0.539498
1023	2		1	6330	0	0	1	3422	0	0.5406
1385	2		1	9019	0	0	1	4883	0	0.541413
56	2	Alphaproteobacteria:2	1	9650	0	0	1	5234	0	0.542383
278	4	Gammaproteobacteria:4	1	9599	0	0	3	5212	0	0.542973
1940	2	Flavobacteria:2	1	4854	0	0	1	2640	0	0.543881
1223	2		1	5474	0	0	1	2979	0	0.544209
118	2	Alphaproteobacteria:2	1	6950	0	0	1	3783	0	0.544317
1901	3	Alphaproteobacteria:3	1	14621	0	0	2	7960	0	0.544422
2300	3	Alphaproteobacteria:3	1	8871	0	0	2	4833	0	0.544809
3268	4		1	9269	0	0	3	5069	0	0.546877
3445	3	Alphaproteobacteria:3	1	7207	0	0	2	3954	0	0.548633
704	3		1	11836	0	0	2	6512	0	0.550186
708	2		1	6013	0	0	1	3309	0	0.550308
1643	5	Gammaproteobacteria:5	1	9072	0	0	4	4993	0	0.550375
740	2		1	4763	0	0	1	2632	0	0.552593
417	2	Alphaproteobacteria:2	1	4155	0	0	1	2298	0	0.553069
91	2	Alphaproteobacteria:2	1	6168	0	0	1	3423	0	0.554961
929	5	Flavobacteria:5	1	12169	0	0	4	6772	0	0.556496
806	2		1	6005	0	0	1	3349	0	0.557702
2128	4	Flavobacteria:4	1	12077	0	0	3	6748	0	0.558748
474	2		1	3825	0	0	1	2140	0	0.559477
281	2	Alphaproteobacteria:2	1	4852	0	0	1	2725	0	0.561624
379	2	Alphaproteobacteria:2	1	13768	0	0	1	7737	0	0.561955
3315	4	Alphaproteobacteria:4	2	9088	0	0	2	5108	0	0.56206
1738	2	Cyanobacteria:2	1	8639	0	0	1	4873	0	0.56407
373	2	Alphaproteobacteria:2	1	7926	0	0	1	4474	0	0.564471
2788	2	Flavobacteria:2	1	12999	0	0	1	7362	0	0.566351
393	2		1	8433	0	0	1	4805	0	0.569785
287	2		1	6651	0	0	1	3803	0	0.571794
89	2		1	2622	0	0	1	1507	0	0.574752
36	2	Alphaproteobacteria:2	1	5605	0	0	1	3228	0	0.575914
165	2		1	8126	0	0	1	4693	0	0.577529
1358	3	Alphaproteobacteria:3	1	7823	0	0	2	4529	0	0.578934
1306	7	Cyanobacteria:7	1	14896	0	0	6	8628	0	0.579216
79	2	Alphaproteobacteria:2	1	10362	0	0	1	6002	0	0.579232
3102	3	Alphaproteobacteria:3	1	6985	0	0	2	4050	0	0.579814
191	3		2	9561	0	0	1	5545	0	0.57996
1380	2	Flavobacteria:2	1	10223	0	0	1	5932	0	0.58026
231	2	Alphaproteobacteria:2	1	6880	0	0	1	3993	0	0.580378
174	2	Alphaproteobacteria:2	1	4575	0	0	1	2657	0	0.580765
238	2	Alphaproteobacteria:2	1	5350	0	0	1	3123	0	0.583738
1285	2	Alphaproteobacteria:2	1	7291	0	0	1	4257	0	0.583871
2544	2		1	8557	0	0	1	5022	0	0.586888
7	2	Alphaproteobacteria:2	1	10095	0	0	1	5925	0	0.586924
677	2		1	7020	0	0	1	4128	0	0.588034
2389	3	Actinobacteria:3	1	16691	0	0	2	9866	0	0.591097
51	3	Flavobacteria:3	1	9950	0	0	2	5898	0	0.592764
871	2		1	5450	0	0	1	3234	0	0.593394
1568	2	Flavobacteria:2	1	4685	0	0	1	2785	0	0.59445
2400	2	Firmicutes:2	1	6296	0	0	1	3744	0	0.594663
1676	4	Firmicutes:2;Gammaproteobacteria:1	1	10626	0	0	3	6345	0	0.59712
77	2	Alphaproteobacteria:2	1	8021	0	0	1	4794	0	0.597681
2043	4	Alphaproteobacteria:4	1	9029	0	0	3	5404	0	0.598516
395	2	Alphaproteobacteria:2	1	6637	0	0	1	3977	0	0.599217
355	2		1	7710	0	0	1	4666	0	0.605188
2321	2	Cyanobacteria:2	1	6995	0	0	1	4240	0	0.606147
1153	2	Cyanobacteria:2	1	7103	0	0	1	4308	0	0.606504
2421	2	Alphaproteobacteria:2	1	4472	0	0	1	2715	0	0.607111
786	2		1	10136	0	0	1	6154	0	0.607143
648	2		1	6420	0	0	1	3899	0	0.607321
3	2		1	12310	0	0	1	7487	0	0.608205
3573	2	Alphaproteobacteria:2	1	6142	0	0	1	3744	0	0.609573
369	3	Cyanobacteria:3	1	9013	0	0	2	5499	0	0.610119
3310	2	Alphaproteobacteria:2	1	6298	0	0	1	3843	0	0.610194
3175	2	Alphaproteobacteria:2	1	6636	0	0	1	4050	0	0.610307
2894	2		1	7438	0	0	1	4557	0	0.612665
670	2		1	7763	0	0	1	4757	0	0.612779
40	2	Bacteroidetes:2	1	7537	0	0	1	4624	0	0.613507
413	3		1	4793	0	0	2	2942	0	0.613812
2722	3	Cyanobacteria:3	1	6536	0	0	2	4012	0	0.613831
2851	2		1	7596	0	0	1	4665	0	0.614139
443	2		1	6567	0	0	1	4035	0	0.614436
2813	2	Cyanobacteria:2	1	3778	0	0	1	2326	0	0.61567
3278	3	Alphaproteobacteria:3	1	6995	0	0	2	4332	0	0.619299
2353	6	Flavobacteria:6	1	14608	0	0	5	9056	0	0.619934
509	2		1	8284	0	0	1	5136	0	0.61999
2333	2	Alphaproteobacteria:2	1	5568	0	0	1	3454	0	0.62033
2194	4	Alphaproteobacteria:2;Cyanobacteria:1	1	9477	0	0	3	5880	0	0.62045
2274	2	Alphaproteobacteria:2	1	6657	0	0	1	4134	0	0.621
2961	2	Gammaproteobacteria:1;Alphaproteobacteria:1	1	5582	0	0	1	3468	0	0.621283
133	3	Flavobacteria:3	1	5004	0	0	2	3109	0	0.621303
817	2		1	5885	0	0	1	3658	0	0.62158
1739	2	Flavobacteria:2	1	8665	0	0	1	5403	0	0.623543
1858	2	Alphaproteobacteria:2	1	7940	0	0	1	4956	0	0.624181
424	3	Cyanobacteria:3	1	5841	0	0	2	3646	0	0.624208
219	2		1	9861	0	0	1	6158	0	0.62448
2679	6	Cyanobacteria:6	1	7187	0	0	5	4493	0	0.625157
1884	2	Alphaproteobacteria:2	1	4985	0	0	1	3129	0	0.627683
2922	3	Firmicutes:1;Cyanobacteria:1;Eukaryota:1	1	10861	0	0	2	6822	0	0.628119
2671	2	Alphaproteobacteria:2	1	9219	0	0	1	5800	0	0.629135
2206	2	Firmicutes:2	1	7383	0	0	1	4645	0	0.629148
842	3	Cyanobacteria:3	1	5795	0	0	2	3651	0	0.630026
1679	2	Alphaproteobacteria:2	1	7718	0	0	1	4864	0	0.630215
2268	2	Alphaproteobacteria:2	1	5248	0	0	1	3312	0	0.631098
361	3	Flavobacteria:3	1	7390	0	0	2	4673	0	0.632341
3450	2	Alphaproteobacteria:2	1	4210	0	0	1	2669	0	0.633967
3433	3	Actinobacteria:3	1	7972	0	0	2	5054	0	0.633969
8	4	Cyanobacteria:4	1	12195	0	0	3	7736	0	0.634358
481	3		1	4807	0	0	2	3050	0	0.634491
1832	2	Alphaproteobacteria:2	1	4476	0	0	1	2844	0	0.635389
2345	2	Flavobacteria:2	1	7328	0	0	1	4694	0	0.640557
321	2		1	4143	0	0	1	2656	0	0.641081
2522	7	Gammaproteobacteria:5;Alphaproteobacteria:2	1	13770	0	0	6	8828	0	0.641104
1860	2	Alphaproteobacteria:2	1	6232	0	0	1	3998	0	0.641528
157	2		1	7973	0	0	1	5116	0	0.641666
3007	2	Firmicutes:2	1	6627	0	0	1	4253	0	0.641769
3229	2	Alphaproteobacteria:2	1	4301	0	0	1	2764	0	0.642641
2514	2	Alphaproteobacteria:2	1	6160	0	0	1	3963	0	0.643344
848	5	Gammaproteobacteria:5	1	10624	0	0	4	6838	0	0.643637
144	4		1	9055	0	0	3	5862	0	0.647377
3408	2	Alphaproteobacteria:2	1	6086	0	0	1	3944	0	0.648045
38	2		1	7457	0	0	1	4833	0	0.648116
494	2	Actinobacteria:2	1	9435	0	0	1	6115	0	0.648119
867	6	Gammaproteobacteria:6	1	10884	0	0	5	7066	0	0.64921
1365	2	Cyanobacteria:2	1	8616	0	0	1	5594	0	0.649257
1855	2	Alphaproteobacteria:2	1	7255	0	0	1	4717	0	0.650172
190	2		1	9976	0	0	1	6490	0	0.650561
2232	2	Flavobacteria:2	1	5906	0	0	1	3843	0	0.650694
1483	2	Alphaproteobacteria:2	1	3653	0	0	1	2377	0	0.650698
3322	2	Gammaproteobacteria:1;Eukaryota:1	1	12048	0	0	1	7842	0	0.650896
482	2		1	8313	0	0	1	5420	0	0.651991
969	2	Cyanobacteria:2	1	7286	0	0	1	4754	0	0.652484
1708	2	Gammaproteobacteria:2	1	6857	0	0	1	4481	0	0.653493
1302	2	Gammaproteobacteria:2	1	9187	0	0	1	6013	0	0.654512
1182	6	Alphaproteobacteria:2;Cyanobacteria:1	1	13490	0	0	5	8838	0	0.655152
2277	2	Alphaproteobacteria:2	1	5236	0	0	1	3441	0	0.657181
583	2		1	8544	0	0	1	5618	0	0.657537
167	2		1	6428	0	0	1	4239	0	0.659459
1367	2	Gammaproteobacteria:2	1	8566	0	0	1	5653	0	0.659935
3554	2	Cyanobacteria:2	1	5690	0	0	1	3771	0	0.662742
394	2		1	8065	0	0	1	5350	0	0.66336
3073	2	Flavobacteria:2	1	7720	0	0	1	5125	0	0.66386
2159	2	Alphaproteobacteria:2	1	7034	0	0	1	4670	0	0.663918
81	3		1	6200	0	0	2	4117	0	0.664032
2098	2	Alphaproteobacteria:2	1	10001	0	0	1	6656	0	0.665533
458	3		2	6917	0	0	1	4604	0	0.665606
173	8	Alphaproteobacteria:8	3	13008	0	0	5	8661	0	0.665821
582	2		1	4273	0	0	1	2848	0	0.666511
2770	2	Firmicutes:2	1	6723	0	0	1	4482	0	0.666667
365	2		1	8334	0	0	1	5571	0	0.668467
90	4		1	6262	0	0	3	4189	0	0.668956
2636	2	Alphaproteobacteria:2	1	8133	0	0	1	5441	0	0.669003
42	2	Bacteroidetes:2	1	5394	0	0	1	3615	0	0.670189
1621	2	Alphaproteobacteria:2	1	4968	0	0	1	3335	0	0.671296
2667	3	Gammaproteobacteria:1;Flavobacteria:1	1	11215	0	0	2	7542	0	0.672492
1848	2	Alphaproteobacteria:2	1	3499	0	0	1	2360	0	0.674478
790	3	Cyanobacteria:3	1	9867	0	0	2	6657	0	0.674673
2119	3	Alphaproteobacteria:3	1	10115	0	0	2	6832	0	0.675433
895	4	Alphaproteobacteria:4	2	5192	0	0	2	3514	0	0.67681
337	3		1	7406	0	0	2	5015	0	0.677154
3372	2	Alphaproteobacteria:2	1	3934	0	0	1	2670	0	0.678699
1261	7	Cyanobacteria:1;Alphaproteobacteria:1	1	15847	0	0	6	10772	0	0.67975
2857	2	Alphaproteobacteria:2	1	5221	0	0	1	3550	0	0.679946
262	2		1	6778	0	0	1	4613	0	0.680584
2461	2	Alphaproteobacteria:2	1	6651	0	0	1	4550	0	0.684108
74	3	Gammaproteobacteria:3	2	13475	0	0	1	9223	0	0.684453
241	2		1	7100	0	0	1	4860	0	0.684507
3348	3	Alphaproteobacteria:3	2	6575	0	0	1	4516	0	0.686844
1542	2	Alphaproteobacteria:2	1	5615	0	0	1	3861	0	0.687622
3356	2	Alphaproteobacteria:2	1	10768	0	0	1	7407	0	0.687871
107	3	Flavobacteria:3	1	7674	0	0	2	5286	0	0.688819
1876	4	Alphaproteobacteria:4	1	7825	0	0	3	5394	0	0.689329
2959	4	Alphaproteobacteria:4	1	8451	0	0	3	5831	0	0.689978
902	4	Alphaproteobacteria:4	2	9125	0	0	2	6312	0	0.691726
1507	2	Flavobacteria:2	1	3699	0	0	1	2562	0	0.69262
3022	2	Alphaproteobacteria:2	1	4611	0	0	1	3198	0	0.693559
27	2		1	6293	0	0	1	4366	0	0.693787
3337	2	Gammaproteobacteria:2	1	4154	0	0	1	2882	0	0.693789
1765	2	Alphaproteobacteria:2	1	5330	0	0	1	3709	0	0.695872
529	2		1	10667	0	0	1	7427	0	0.696259
2148	2	Alphaproteobacteria:2	1	5003	0	0	1	3486	0	0.696782
492	5	Actinobacteria:5	1	9049	0	0	4	6311	0	0.697425
3248	3	Alphaproteobacteria:3	1	5700	0	0	2	3977	0	0.697719
1044	2		1	11910	0	0	1	8331	0	0.699496
1717	2	Alphaproteobacteria:2	1	8920	0	0	1	6242	0	0.699776
819	3	Cyanobacteria:3	1	4797	0	0	2	3357	0	0.699812
2209	2		1	14207	0	0	1	9950	0	0.700359
3300	2	Alphaproteobacteria:2	1	6118	0	0	1	4291	0	0.701373
53	3	Gammaproteobacteria:3	1	6350	0	0	2	4455	0	0.701575
1080	2		1	7767	0	0	1	5451	0	0.701815
1720	2	Alphaproteobacteria:2	1	6287	0	0	1	4415	0	0.702243
966	2		1	11374	0	0	1	7999	0	0.703271
2927	2		1	5199	0	0	1	3657	0	0.703405
1753	4	Gammaproteobacteria:1;Cyanobacteria:1	1	5938	0	0	3	4182	0	0.704278
3499	2	Gammaproteobacteria:2	1	4569	0	0	1	3218	0	0.704312
2882	3	Alphaproteobacteria:3	1	6527	0	0	2	4601	0	0.704918
2387	2	Cyanobacteria:2	1	9748	0	0	1	6874	0	0.70517
1269	2	Alphaproteobacteria:2	1	6941	0	0	1	4898	0	0.705662
1093	2	Alphaproteobacteria:2	1	5772	0	0	1	4097	0	0.709806
2964	2	Cyanobacteria:2	1	2792	0	0	1	1982	0	0.709885
3201	2	Alphaproteobacteria:2	1	3653	0	0	1	2603	0	0.712565
2821	2	Alphaproteobacteria:2	1	5228	0	0	1	3732	0	0.713849
935	3	Alphaproteobacteria:3	2	6605	0	0	1	4715	0	0.713853
1792	3	Alphaproteobacteria:3	1	7581	0	0	2	5439	0	0.717452
2173	2	Alphaproteobacteria:2	1	5034	0	0	1	3612	0	0.717521
2741	2		1	7026	0	0	1	5046	0	0.71819
2163	2		1	5824	0	0	1	4187	0	0.718922
201	3	Gammaproteobacteria:3	1	8762	0	0	2	6322	0	0.721525
1834	2	Cyanobacteria:2	1	6946	0	0	1	5016	0	0.722142
1949	7	Gammaproteobacteria:7	1	11401	0	0	6	8253	0	0.723884
1282	2		1	6765	0	0	1	4905	0	0.725055
315	4	Cyanobacteria:4	1	6886	0	0	3	4995	0	0.725385
2908	2	Gammaproteobacteria:2	1	3919	0	0	1	2844	0	0.725695
2937	2	Alphaproteobacteria:2	1	5801	0	0	1	4213	0	0.726254
2045	2	Cyanobacteria:2	1	8394	0	0	1	6105	0	0.727305
1636	2	Alphaproteobacteria:2	1	5585	0	0	1	4101	0	0.734288
2469	3	Alphaproteobacteria:3	1	6504	0	0	2	4782	0	0.73524
3072	3		1	13430	0	0	2	9888	0	0.736262
3028	2		1	3531	0	0	1	2600	0	0.736335
2737	2	Alphaproteobacteria:2	1	6056	0	0	1	4475	0	0.738937
1313	2	Gammaproteobacteria:2	1	4136	0	0	1	3057	0	0.73912
3513	2	Gammaproteobacteria:2	1	6583	0	0	1	4871	0	0.739936
3252	4	Actinobacteria:1;Alphaproteobacteria:1	1	7125	0	0	3	5280	0	0.741053
2007	2	Alphaproteobacteria:2	1	6672	0	0	1	4947	0	0.741457
2498	3	Alphaproteobacteria:3	2	10286	0	0	1	7631	0	0.741882
1747	2		1	4464	0	0	1	3316	0	0.742832
2135	2	Alphaproteobacteria:2	1	3838	0	0	1	2851	0	0.742835
1857	3	Alphaproteobacteria:3	2	5754	0	0	1	4286	0	0.744873
2037	2	Alphaproteobacteria:2	1	4676	0	0	1	3484	0	0.745081
2358	2	Alphaproteobacteria:2	1	5504	0	0	1	4106	0	0.746003
3327	2	Gammaproteobacteria:1;Alphaproteobacteria:1	1	3892	0	0	1	2909	0	0.747431
3569	2		1	2852	0	0	1	2132	0	0.747546
33	4	Cyanobacteria:4	1	8900	0	0	3	6661	0	0.748427
1628	2	Cyanobacteria:2	1	5887	0	0	1	4409	0	0.748938
2787	3	Alphaproteobacteria:3	1	8044	0	0	2	6034	0	0.750124
3111	2	Flavobacteria:2	1	7860	0	0	1	5900	0	0.750636
920	2		1	3847	0	0	1	2891	0	0.751495
3565	2		1	9310	0	0	1	6998	0	0.751665
1454	2	Cyanobacteria:2	1	4135	0	0	1	3112	0	0.7526
3091	2	Alphaproteobacteria:2	1	4237	0	0	1	3196	0	0.754307
3172	2	Alphaproteobacteria:2	1	6981	0	0	1	5266	0	0.754333
1922	2	Alphaproteobacteria:2	1	4402	0	0	1	3331	0	0.756701
1371	2		1	7167	0	0	1	5424	0	0.756802
348	4	Cyanobacteria:4	1	8654	0	0	3	6552	0	0.757107
3273	2	Gammaproteobacteria:2	1	4021	0	0	1	3047	0	0.757772
64	3	Flavobacteria:3	2	8753	0	0	1	6635	0	0.758026
608	3	Cyanobacteria:3	1	6071	0	0	2	4611	0	0.759512
3151	2	Alphaproteobacteria:2	1	5287	0	0	1	4018	0	0.759977
1719	2		1	5033	0	0	1	3831	0	0.761176
917	2	Alphaproteobacteria:2	1	4168	0	0	1	3177	0	0.762236
2473	2	Alphaproteobacteria:2	1	6611	0	0	1	5045	0	0.763122
983	2		1	5170	0	0	1	3952	0	0.76441
1232	3		1	5755	0	0	2	4414	0	0.766985
3401	2	Gammaproteobacteria:2	1	7843	0	0	1	6024	0	0.768073
2840	4	Flavobacteria:4	2	8173	0	0	2	6279	0	0.768261
3595	3		1	8659	0	0	2	6661	0	0.769257
2031	2		1	4516	0	0	1	3474	0	0.769265
1311	2		1	5593	0	0	1	4305	0	0.769712
1947	2	Alphaproteobacteria:2	1	4034	0	0	1	3107	0	0.770203
232	3	Cyanobacteria:3	1	5333	0	0	2	4111	0	0.770861
1780	4	Gammaproteobacteria:1;Alphaproteobacteria:1	1	5412	0	0	3	4172	0	0.77088
1598	3	Firmicutes:3	1	7037	0	0	2	5429	0	0.771494
357	2	Actinobacteria:2	1	10045	0	0	1	7790	0	0.77551
2131	2	Flavobacteria:2	1	3451	0	0	1	2678	0	0.776007
2397	2	Flavobacteria:2	1	3206	0	0	1	2490	0	0.776669
1556	2	Cyanobacteria:2	1	15178	0	0	1	11795	0	0.777112
2023	3	Alphaproteobacteria:3	1	10167	0	0	2	7909	0	0.777909
3152	4		1	8336	0	0	3	6511	0	0.78107
2872	2	Alphaproteobacteria:2	1	6929	0	0	1	5414	0	0.781354
1073	2	Alphaproteobacteria:2	1	5882	0	0	1	4600	0	0.782047
3347	2	Cyanobacteria:2	1	9711	0	0	1	7601	0	0.782721
2885	2	Flavobacteria:2	1	4710	0	0	1	3700	0	0.785563
2068	3	Alphaproteobacteria:3	1	7647	0	0	2	6024	0	0.78776
1301	2		1	9080	0	0	1	7153	0	0.787775
1203	3		1	7190	0	0	2	5669	0	0.788456
2095	2		1	5903	0	0	1	4657	0	0.788921
1916	3	Gammaproteobacteria:3	1	7236	0	0	2	5716	0	0.789939
2520	2	Alphaproteobacteria:2	1	8771	0	0	1	6929	0	0.78999
2715	2	Gammaproteobacteria:2	1	4495	0	0	1	3555	0	0.790879
3138	4	Alphaproteobacteria:4	1	7810	0	0	3	6177	0	0.790909
555	3	Gammaproteobacteria:3	1	5859	0	0	2	4637	0	0.791432
1237	2	Alphaproteobacteria:2	1	7290	0	0	1	5776	0	0.792318
1164	3	Alphaproteobacteria:3	1	4812	0	0	2	3813	0	0.792394
1520	3	Alphaproteobacteria:3	1	5174	0	0	2	4104	0	0.793197
3276	2	Alphaproteobacteria:2	1	5936	0	0	1	4710	0	0.793464
2235	3	Alphaproteobacteria:3	1	7306	0	0	2	5824	0	0.797153
2896	2		1	7032	0	0	1	5613	0	0.798208
3080	2	Flavobacteria:2	1	3409	0	0	1	2722	0	0.798475
2968	2	Alphaproteobacteria:2	1	4543	0	0	1	3631	0	0.799252
2416	2	Alphaproteobacteria:2	1	4698	0	0	1	3760	0	0.800341
2154	2	Alphaproteobacteria:2	1	6691	0	0	1	5359	0	0.800927
2352	2		1	7472	0	0	1	5997	0	0.802596
2880	3	Alphaproteobacteria:3	1	7997	0	0	2	6422	0	0.803051
1101	2	Alphaproteobacteria:2	1	4868	0	0	1	3912	0	0.803615
2188	2	Alphaproteobacteria:2	1	9336	0	0	1	7508	0	0.804199
3018	5	Cyanobacteria:5	1	7327	0	0	4	5899	0	0.805104
1147	7	Gammaproteobacteria:7	1	9865	0	0	6	7947	0	0.805575
1095	2		1	3563	0	0	1	2874	0	0.806624
1511	2	Alphaproteobacteria:2	1	7666	0	0	1	6191	0	0.807592
3392	2		1	4732	0	0	1	3823	0	0.807904
3349	2	Firmicutes:2	1	3377	0	0	1	2731	0	0.808706
1011	2	Flavobacteria:2	1	5550	0	0	1	4506	0	0.811892
2794	2	Flavobacteria:2	1	4184	0	0	1	3401	0	0.812859
999	2		1	2859	0	0	1	2326	0	0.813571
3047	4	Alphaproteobacteria:4	1	7216	0	0	3	5877	0	0.81444
3182	2	Alphaproteobacteria:2	1	5913	0	0	1	4818	0	0.814815
1885	2	Alphaproteobacteria:2	1	5461	0	0	1	4450	0	0.814869
1289	2	Alphaproteobacteria:2	1	3335	0	0	1	2730	0	0.818591
3359	3	Actinobacteria:3	1	5896	0	0	2	4829	0	0.81903
2418	2	Alphaproteobacteria:2	1	4091	0	0	1	3360	0	0.821315
1447	2		1	4475	0	0	1	3676	0	0.821453
1923	10	Cyanobacteria:10	1	14170	0	0	9	11646	0	0.821877
955	2	Gammaproteobacteria:2	1	7740	0	0	1	6364	0	0.822222
300	4	Gammaproteobacteria:4	1	10601	0	0	3	8721	0	0.822658
2781	3		1	4767	0	0	2	3922	0	0.82274
3473	3		1	7273	0	0	2	6017	0	0.827306
1914	5	Alphaproteobacteria:5	3	13195	0	0	2	10942	0	0.829254
2815	2	Flavobacteria:2	1	5224	0	0	1	4339	0	0.83059
1883	2	Alphaproteobacteria:2	1	8163	0	0	1	6786	0	0.831312
2548	2		1	7655	0	0	1	6365	0	0.831483
1175	2	Alphaproteobacteria:2	1	4657	0	0	1	3875	0	0.832081
2532	2	Alphaproteobacteria:2	1	6937	0	0	1	5774	0	0.832348
2561	2	Alphaproteobacteria:2	1	13568	0	0	1	11299	0	0.832768
1482	2	Actinobacteria:2	1	5801	0	0	1	4832	0	0.83296
2380	2	Cyanobacteria:2	1	3987	0	0	1	3323	0	0.833459
1281	2	Gammaproteobacteria:2	1	8100	0	0	1	6758	0	0.834321
1332	6	Alphaproteobacteria:6	2	5476	0	0	4	4573	0	0.835099
3388	2	Alphaproteobacteria:2	1	9067	0	0	1	7584	0	0.83644
2036	2		1	3896	0	0	1	3263	0	0.837526
2087	2	Cyanobacteria:2	1	5530	0	0	1	4643	0	0.839602
1798	2	Alphaproteobacteria:2	1	3425	0	0	1	2882	0	0.84146
1350	2	Alphaproteobacteria:2	1	5739	0	0	1	4831	0	0.841784
1538	2	Cyanobacteria:2	1	8267	0	0	1	6964	0	0.842385
267	3	Cyanobacteria:3	1	4400	0	0	2	3715	0	0.844318
2477	2	Flavobacteria:2	1	3653	0	0	1	3087	0	0.845059
2988	3	Gammaproteobacteria:3	1	8375	0	0	2	7079	0	0.845254
1867	2	Flavobacteria:2	1	5717	0	0	1	4841	0	0.846773
1035	3	Gammaproteobacteria:3	1	5590	0	0	2	4736	0	0.847227
3176	2		1	4192	0	0	1	3565	0	0.850429
103	3	Cyanobacteria:3	1	4050	0	0	2	3445	0	0.850617
2265	2		1	4713	0	0	1	4010	0	0.850838
1284	2	Alphaproteobacteria:2	1	6446	0	0	1	5487	0	0.851226
2123	2	Gammaproteobacteria:2	1	3689	0	0	1	3146	0	0.852806
3128	2	Alphaproteobacteria:2	1	8870	0	0	1	7573	0	0.853777
1339	2	Alphaproteobacteria:2	1	4926	0	0	1	4206	0	0.853837
3051	2	Cyanobacteria:2	1	6285	0	0	1	5381	0	0.856165
3353	2	Alphaproteobacteria:2	1	4578	0	0	1	3929	0	0.858235
2288	3		1	5974	0	0	2	5130	0	0.858721
2930	2	Alphaproteobacteria:2	1	7979	0	0	1	6852	0	0.858754
952	2	Alphaproteobacteria:2	1	5571	0	0	1	4785	0	0.858912
2506	2	Alphaproteobacteria:2	1	4638	0	0	1	4001	0	0.862656
166	3	Cyanobacteria:3	1	6648	0	0	2	5742	0	0.863718
462	4	Cyanobacteria:4	1	9243	0	0	3	7992	0	0.864654
3518	2		1	8526	0	0	1	7374	0	0.864884
2357	2	Cyanobacteria:2	1	4352	0	0	1	3771	0	0.866498
2066	3	Firmicutes:3	1	8362	0	0	2	7246	0	0.866539
3552	3		2	7037	0	0	1	6107	0	0.867841
523	3	Cyanobacteria:3	1	5863	0	0	2	5092	0	0.868497
3537	2	Alphaproteobacteria:2	1	4108	0	0	1	3583	0	0.872201
1616	2	Gammaproteobacteria:2	1	4880	0	0	1	4270	0	0.875
450	3	Cyanobacteria:3	1	6141	0	0	2	5376	0	0.875427
3357	5	Alphaproteobacteria:5	1	6537	0	0	4	5725	0	0.875784
1045	5	Alphaproteobacteria:5	2	7145	0	0	3	6268	0	0.877257
3551	2	Alphaproteobacteria:2	1	4848	0	0	1	4255	0	0.877682
2542	2		1	7262	0	0	1	6374	0	0.87772
1442	4		1	7458	0	0	3	6565	0	0.880263
3296	2	Alphaproteobacteria:2	1	5365	0	0	1	4728	0	0.881267
1317	6	Alphaproteobacteria:6	2	6276	0	0	4	5546	0	0.883684
3110	2		1	4385	0	0	1	3885	0	0.885975
1962	2	Cyanobacteria:2	1	4003	0	0	1	3547	0	0.886085
470	3	Cyanobacteria:3	1	4073	0	0	2	3610	0	0.886325
360	3	Cyanobacteria:3	1	3734	0	0	2	3311	0	0.886717
2527	2	Alphaproteobacteria:2	1	4531	0	0	1	4018	0	0.88678
1777	2	Alphaproteobacteria:2	1	3565	0	0	1	3172	0	0.889762
1217	2		1	2690	0	0	1	2395	0	0.890335
2883	2	Cyanobacteria:1;Alphaproteobacteria:1	1	6586	0	0	1	5869	0	0.891133
3180	2	Alphaproteobacteria:2	1	3856	0	0	1	3439	0	0.891857
1529	2	Alphaproteobacteria:2	1	7601	0	0	1	6783	0	0.892383
2603	2		1	4726	0	0	1	4222	0	0.893356
2997	2	Gammaproteobacteria:1;Alphaproteobacteria:1	1	2753	0	0	1	2460	0	0.893571
3374	3	Alphaproteobacteria:3	1	8796	0	0	2	7866	0	0.89427
3419	3	Alphaproteobacteria:1;-:1	1	3782	0	0	2	3390	0	0.896351
2180	2	Alphaproteobacteria:2	1	5421	0	0	1	4864	0	0.897251
3297	16	Cyanobacteria:16	3	11045	0	0	13	9914	0	0.897601
367	3	Flavobacteria:3	1	3304	0	0	2	2968	0	0.898305
1972	2	Alphaproteobacteria:2	1	3695	0	0	1	3323	0	0.899323
206	3	Cyanobacteria:3	1	9703	0	0	2	8735	0	0.900237
1797	2		1	4167	0	0	1	3754	0	0.900888
1025	2		1	6296	0	0	1	5676	0	0.901525
1352	3	Alphaproteobacteria:3	1	7110	0	0	2	6422	0	0.903235
98	4	Gammaproteobacteria:4	2	4789	0	0	2	4326	0	0.90332
973	2	Alphaproteobacteria:2	1	4582	0	0	1	4149	0	0.9055
2464	12	Cyanobacteria:12	2	10363	0	0	10	9386	0	0.905722
2626	2	Flavobacteria:2	1	4298	0	0	1	3893	0	0.90577
298	3	Flavobacteria:3	1	6475	0	0	2	5871	0	0.906718
3525	2	Alphaproteobacteria:2	1	3782	0	0	1	3431	0	0.907192
1100	2		1	3708	0	0	1	3366	0	0.907767
2127	2		1	4394	0	0	1	3989	0	0.907829
2269	2		1	7358	0	0	1	6686	0	0.908671
2441	3	Alphaproteobacteria:3	1	5328	0	0	2	4842	0	0.908784
3345	2	Alphaproteobacteria:2	1	5445	0	0	1	4949	0	0.908907
3164	3	Alphaproteobacteria:3	1	3523	0	0	2	3206	0	0.91002
2329	2		1	5758	0	0	1	5241	0	0.910212
2222	3	Gammaproteobacteria:3	1	8278	0	0	2	7543	0	0.91121
1931	2	Cyanobacteria:2	1	3114	0	0	1	2839	0	0.911689
1651	2	Flavobacteria:2	1	9055	0	0	1	8306	0	0.917283
1910	3	Alphaproteobacteria:3	1	7702	0	0	2	7083	0	0.919631
2224	2	Alphaproteobacteria:2	1	3819	0	0	1	3514	0	0.920136
1305	2		1	7856	0	0	1	7231	0	0.920443
1945	2	Alphaproteobacteria:2	1	4126	0	0	1	3800	0	0.920989
3384	3	Alphaproteobacteria:3	1	4628	0	0	2	4275	0	0.923725
2499	2	Alphaproteobacteria:2	1	5819	0	0	1	5385	0	0.925417
1408	4	Alphaproteobacteria:4	1	6111	0	0	3	5656	0	0.925544
2742	2	Alphaproteobacteria:2	1	3561	0	0	1	3298	0	0.926144
3279	2	Alphaproteobacteria:2	1	6346	0	0	1	5885	0	0.927356
1516	3	Gammaproteobacteria:3	1	11233	0	0	2	10430	0	0.928514
131	4	Cyanobacteria:4	1	8942	0	0	3	8322	0	0.930664
420	3	Cyanobacteria:3	1	3188	0	0	2	2970	0	0.931619
520	4	Gammaproteobacteria:4	2	6423	0	0	2	5987	0	0.932119
2615	2		1	5814	0	0	1	5424	0	0.932921
1650	4	Alphaproteobacteria:4	3	5887	0	0	1	5496	0	0.933582
1083	2	Alphaproteobacteria:2	1	3544	0	0	1	3309	0	0.933691
1776	2	Gammaproteobacteria:2	1	5199	0	0	1	4860	0	0.934795
3112	2	Alphaproteobacteria:2	1	3087	0	0	1	2891	0	0.936508
1354	3		1	6526	0	0	2	6112	0	0.936561
1560	2	Alphaproteobacteria:2	1	6715	0	0	1	6291	0	0.936858
1463	2	Gammaproteobacteria:2	1	5276	0	0	1	4944	0	0.937074
3242	3		1	5059	0	0	2	4745	0	0.937932
2052	2		1	4545	0	0	1	4263	0	0.937954
1937	3	Alphaproteobacteria:3	1	4770	0	0	2	4475	0	0.938155
2273	3	Alphaproteobacteria:3	1	5584	0	0	2	5242	0	0.938754
1413	2	Gammaproteobacteria:2	1	3464	0	0	1	3252	0	0.938799
2141	2		1	3979	0	0	1	3738	0	0.939432
1470	2	Cyanobacteria:2	1	4732	0	0	1	4446	0	0.93956
2133	4	Gammaproteobacteria:4	1	7968	0	0	3	7497	0	0.940889
2771	2	Alphaproteobacteria:2	1	9390	0	0	1	8842	0	0.94164
3101	3	Alphaproteobacteria:3	1	5777	0	0	2	5452	0	0.943742
1322	2	Gammaproteobacteria:2	1	4245	0	0	1	4007	0	0.943934
3517	2		1	3725	0	0	1	3517	0	0.944161
3380	3	Alphaproteobacteria:3	1	5225	0	0	2	4953	0	0.947943
2287	2	Alphaproteobacteria:2	1	4698	0	0	1	4457	0	0.948702
3226	2	Gammaproteobacteria:2	1	4456	0	0	1	4228	0	0.948833
2351	3	Alphaproteobacteria:3	1	5491	0	0	2	5219	0	0.950464
1980	2		1	2930	0	0	1	2787	0	0.951195
2705	2	Alphaproteobacteria:2	1	7310	0	0	1	6956	0	0.951573
1092	4	Alphaproteobacteria:4	1	6073	0	0	3	5805	0	0.95587
2682	2	Alphaproteobacteria:2	1	4573	0	0	1	4380	0	0.957796
3019	2	Alphaproteobacteria:2	1	4452	0	0	1	4268	0	0.95867
464	3	Cyanobacteria:3	1	5626	0	0	2	5399	0	0.959652
3564	2		1	3609	0	0	1	3472	0	0.962039
2713	2	Bacteroidetes:2	1	2678	0	0	1	2579	0	0.963032
1227	2	Cyanobacteria:2	1	5717	0	0	1	5510	0	0.963792
2834	2		1	4819	0	0	1	4645	0	0.963893
3014	2		1	4408	0	0	1	4260	0	0.966425
1201	5		1	7980	0	0	4	7714	0	0.966667
1330	2		1	5105	0	0	1	4938	0	0.967287
3486	2	Gammaproteobacteria:2	1	5687	0	0	1	5509	0	0.968701
2875	2		1	5340	0	0	1	5178	0	0.969663
2406	2		1	2248	0	0	1	2181	0	0.970196
2672	2	Alphaproteobacteria:2	1	5463	0	0	1	5301	0	0.970346
2568	5	Cyanobacteria:5	2	4325	0	0	3	4206	0	0.972486
1745	3		1	4877	0	0	2	4743	0	0.972524
1307	2	Alphaproteobacteria:2	1	3949	0	0	1	3860	0	0.977463
1042	2		1	2750	0	0	1	2693	0	0.979273
3181	2	Alphaproteobacteria:2	1	5563	0	0	1	5450	0	0.979687
1051	3	Gammaproteobacteria:3	1	5743	0	0	2	5627	0	0.979801
1552	2	Flavobacteria:2	1	2527	0	0	1	2476	0	0.979818
3352	2	Alphaproteobacteria:2	1	3303	0	0	1	3238	0	0.980321
1986	2	Alphaproteobacteria:2	1	3168	0	0	1	3106	0	0.980429
485	3	Cyanobacteria:3	1	4179	0	0	2	4100	0	0.981096
1519	3		1	3297	0	0	2	3235	0	0.981195
2529	5	Cyanobacteria:5	1	5880	0	0	4	5770	0	0.981293
2121	2		1	3174	0	0	1	3117	0	0.982042
2115	2	Alphaproteobacteria:2	1	6158	0	0	1	6050	0	0.982462
2434	2		1	3450	0	0	1	3392	0	0.983188
2429	2	Cyanobacteria:2	1	4466	0	0	1	4393	0	0.983654
1403	4	Alphaproteobacteria:4	1	3786	0	0	3	3725	0	0.983888
3043	3	Alphaproteobacteria:3	1	5361	0	0	2	5276	0	0.984145
2424	3	Gammaproteobacteria:3	1	12305	0	0	2	12114	0	0.984478
1166	2	Alphaproteobacteria:2	1	7940	0	0	1	7834	0	0.98665
3406	2		1	3974	0	0	1	3924	0	0.987418
3049	2		1	5952	0	0	1	5882	0	0.988239
2213	2	Gammaproteobacteria:2	1	3556	0	0	1	3517	0	0.989033
901	2	Alphaproteobacteria:2	1	3398	0	0	1	3362	0	0.989406
2030	2	Gammaproteobacteria:2	1	3271	0	0	1	3249	0	0.993274
1642	3		1	4593	0	0	2	4563	0	0.993468
1084	2	Firmicutes:2	1	3772	0	0	1	3754	0	0.995228
1554	2	Alphaproteobacteria:1;Cyanobacteria:1	1	2724	0	0	1	2712	0	0.995595
771	3	Flavobacteria:2;Bacteroidetes:1	1	3340	0	0	2	3327	0	0.996108
1111	3	Alphaproteobacteria:3	2	3701	0	0	1	3691	0	0.997298
3307	2		1	2045	0	0	1	2040	0	0.997555
3400	2		1	5271	0	0	1	5260	0	0.997913
3123	2	Alphaproteobacteria:2	1	4426	0	0	1	4419	0	0.998418
1761	2	Cyanobacteria:2	1	3264	0	0	1	3266	0	1.00061
2246	3	Alphaproteobacteria:3	2	6753	0	0	1	6760	0	1.00104
1460	3	Alphaproteobacteria:3	1	5428	0	0	2	5443	0	1.00276
2731	4		1	6294	0	0	3	6325	0	1.00493
2337	2	Gammaproteobacteria:2	1	4645	0	0	1	4678	0	1.0071
3134	2	Flavobacteria:2	1	6494	0	0	1	6547	0	1.00816
429	2	Cyanobacteria:2	1	2900	0	0	1	2924	0	1.00828
3044	3	Alphaproteobacteria:3	1	3707	0	0	2	3741	0	1.00917
1004	2		1	2285	0	0	1	2313	0	1.01225
3174	3	Firmicutes:3	1	8314	0	0	2	8428	0	1.01371
1686	2	Cyanobacteria:2	1	6606	0	0	1	6697	0	1.01378
3535	3	Gammaproteobacteria:3	1	6576	0	0	2	6667	0	1.01384
1001	4	Cyanobacteria:4	1	5680	0	0	3	5769	0	1.01567
1002	2	Alphaproteobacteria:2	1	6629	0	0	1	6736	0	1.01614
1370	3		1	5453	0	0	2	5547	0	1.01724
2291	2	Cyanobacteria:2	1	2876	0	0	1	2927	0	1.01773
2552	2	Alphaproteobacteria:2	1	5494	0	0	1	5600	0	1.01929
2929	2	Alphaproteobacteria:2	1	7046	0	0	1	7186	0	1.01987
2994	2	Alphaproteobacteria:2	1	3238	0	0	1	3303	0	1.02007
2034	2	Gammaproteobacteria:2	1	3702	0	0	1	3782	0	1.02161
1064	2	Alphaproteobacteria:2	1	4491	0	0	1	4589	0	1.02182
1737	2		1	4080	0	0	1	4171	0	1.0223
882	4	Cyanobacteria:4	1	5688	0	0	3	5824	0	1.02391
1055	2	Alphaproteobacteria:2	1	13606	0	0	1	13936	0	1.02425
1075	3	Alphaproteobacteria:3	1	9989	0	0	2	10238	0	1.02493
1381	2	Gammaproteobacteria:2	1	2401	0	0	1	2461	0	1.02499
2538	2	Alphaproteobacteria:2	1	5822	0	0	1	5971	0	1.02559
1944	2	Cyanobacteria:2	1	3618	0	0	1	3711	0	1.0257
261	4	Gammaproteobacteria:3;Firmicutes:1	2	5724	0	0	2	5883	0	1.02778
1894	2	Alphaproteobacteria:2	1	10141	0	0	1	10433	0	1.02879
1421	2	Cyanobacteria:2	1	6527	0	0	1	6726	0	1.03049
3442	2	Alphaproteobacteria:2	1	4592	0	0	1	4733	0	1.03071
2574	2	Alphaproteobacteria:2	1	7495	0	0	1	7735	0	1.03202
911	2	Gammaproteobacteria:2	1	4321	0	0	1	4460	0	1.03217
1954	2	Gammaproteobacteria:2	1	3506	0	0	1	3622	0	1.03309
1119	2	Cyanobacteria:2	1	1455	0	0	1	1507	0	1.03574
1600	2	Cyanobacteria:2	1	2728	0	0	1	2827	0	1.03629
1985	2	Gammaproteobacteria:2	1	3502	0	0	1	3634	0	1.03769
987	2		1	3190	0	0	1	3313	0	1.03856
3136	2		1	9129	0	0	1	9489	0	1.03943
979	2	Flavobacteria:2	1	6731	0	0	1	7000	0	1.03996
910	2	Alphaproteobacteria:2	1	3746	0	0	1	3900	0	1.04111
2223	3		1	4801	0	0	2	5000	0	1.04145
1007	2	Gammaproteobacteria:2	1	2419	0	0	1	2531	0	1.0463
3147	2		1	3721	0	0	1	3902	0	1.04864
3196	3	Alphaproteobacteria:3	1	5389	0	0	2	5654	0	1.04917
1056	2	Firmicutes:2	1	3201	0	0	1	3360	0	1.04967
1448	2		1	5353	0	0	1	5621	0	1.05007
1170	2		1	3778	0	0	1	3969	0	1.05056
900	2	Alphaproteobacteria:2	1	5879	0	0	1	6177	0	1.05069
3602	2	Alphaproteobacteria:2	1	3653	0	0	1	3839	0	1.05092
2812	2	Alphaproteobacteria:2	1	6097	0	0	1	6411	0	1.0515
2638	2	Flavobacteria:2	1	5602	0	0	1	5895	0	1.0523
483	4	Cyanobacteria:4	2	5424	0	0	2	5715	0	1.05365
274	7	Alphaproteobacteria:7	2	9416	0	0	5	9934	0	1.05501
1633	2		1	5307	0	0	1	5603	0	1.05578
1530	2	Alphaproteobacteria:2	1	4034	0	0	1	4260	0	1.05602
2032	2	Alphaproteobacteria:2	1	5466	0	0	1	5788	0	1.05891
1426	2	Alphaproteobacteria:2	1	4950	0	0	1	5245	0	1.0596
1536	3	Alphaproteobacteria:3	1	5526	0	0	2	5856	0	1.05972
1637	2		1	3148	0	0	1	3340	0	1.06099
3036	3		1	6208	0	0	2	6588	0	1.06121
2502	2	Alphaproteobacteria:2	1	3588	0	0	1	3811	0	1.06215
3274	2	Alphaproteobacteria:2	1	4450	0	0	1	4729	0	1.0627
1006	3	Cyanobacteria:3	1	4798	0	0	2	5101	0	1.06315
2844	2	Alphaproteobacteria:2	1	2828	0	0	1	3008	0	1.06365
3495	2	Flavobacteria:2	1	4979	0	0	1	5296	0	1.06367
1242	2	Actinobacteria:2	1	8521	0	0	1	9067	0	1.06408
959	7	Firmicutes:1;Actinobacteria:1	3	5404	0	0	4	5770	0	1.06773
1430	2	Alphaproteobacteria:2	1	3314	0	0	1	3541	0	1.0685
3253	2		1	2549	0	0	1	2731	0	1.0714
325	3	Bacteroidetes:3	1	3545	0	0	2	3803	0	1.07278
1437	3	Firmicutes:3	1	4941	0	0	2	5306	0	1.07387
1782	2	Alphaproteobacteria:2	1	3855	0	0	1	4145	0	1.07523
2587	2		1	4513	0	0	1	4853	0	1.07534
203	3	Gammaproteobacteria:3	1	3589	0	0	2	3861	0	1.07579
1927	2	Alphaproteobacteria:2	1	3731	0	0	1	4015	0	1.07612
3532	2		1	4843	0	0	1	5214	0	1.07661
1695	3	Gammaproteobacteria:3	1	6271	0	0	2	6753	0	1.07686
2759	2	Cyanobacteria:2	1	2982	0	0	1	3214	0	1.0778
3205	2		1	2997	0	0	1	3231	0	1.07808
2371	2	Alphaproteobacteria:2	1	3278	0	0	1	3536	0	1.07871
2197	2	Alphaproteobacteria:2	1	3390	0	0	1	3658	0	1.07906
1308	3	Alphaproteobacteria:3	2	8578	0	0	1	9258	0	1.07927
2658	5	Cyanobacteria:5	1	6502	0	0	4	7028	0	1.0809
3010	2	Flavobacteria:2	1	7606	0	0	1	8234	0	1.08257
2971	3	Alphaproteobacteria:3	1	6458	0	0	2	6994	0	1.083
2336	2		1	3380	0	0	1	3664	0	1.08402
294	3	Cyanobacteria:3	1	4680	0	0	2	5074	0	1.08419
1990	2	Alphaproteobacteria:2	1	3714	0	0	1	4027	0	1.08428
2859	3	Alphaproteobacteria:3	1	6411	0	0	2	6965	0	1.08641
1770	2	Alphaproteobacteria:2	1	3602	0	0	1	3917	0	1.08745
805	3	Gammaproteobacteria:3	2	2329	0	0	1	2533	0	1.08759
2744	2		1	3818	0	0	1	4163	0	1.09036
1545	2	Flavobacteria:2	1	5307	0	0	1	5798	0	1.09252
2983	2	Firmicutes:2	1	2453	0	0	1	2680	0	1.09254
3488	2	Alphaproteobacteria:2	1	7750	0	0	1	8472	0	1.09316
3475	4		1	7468	0	0	3	8164	0	1.0932
1456	2		1	2949	0	0	1	3224	0	1.09325
1013	4	Firmicutes:1;Cyanobacteria:1	2	7431	0	0	2	8143	0	1.09581
700	2		1	2938	0	0	1	3222	0	1.09666
1592	3	Alphaproteobacteria:3	1	3904	0	0	2	4286	0	1.09785
1795	2	Gammaproteobacteria:2	1	6285	0	0	1	6906	0	1.09881
1581	3	Alphaproteobacteria:3	1	4880	0	0	2	5374	0	1.10123
2675	4	Alphaproteobacteria:4	1	6532	0	0	3	7198	0	1.10196
2684	2	Flavobacteria:2	1	5921	0	0	1	6526	0	1.10218
3435	2	Alphaproteobacteria:2	1	5369	0	0	1	5919	0	1.10244
208	3	Cyanobacteria:3	1	4358	0	0	2	4813	0	1.10441
2402	2	Alphaproteobacteria:2	1	3814	0	0	1	4214	0	1.10488
461	2		1	10109	0	0	1	11187	0	1.10664
3456	3		1	4047	0	0	2	4479	0	1.10675
317	3	Cyanobacteria:3	1	3923	0	0	2	4350	0	1.10885
2518	3	Alphaproteobacteria:3	1	5366	0	0	2	5966	0	1.11182
2950	2	Gammaproteobacteria:2	1	3802	0	0	1	4228	0	1.11205
1535	3	Alphaproteobacteria:3	2	5095	0	0	1	5666	0	1.11207
1906	2		1	4088	0	0	1	4547	0	1.11228
2590	2	Flavobacteria:2	1	6444	0	0	1	7169	0	1.11251
1805	6	Alphaproteobacteria:6	2	6530	0	0	4	7265	0	1.11256
586	2		1	3389	0	0	1	3782	0	1.11596
2850	2		1	3326	0	0	1	3713	0	1.11636
2897	6	Cyanobacteria:6	1	4529	0	0	5	5057	0	1.11658
2500	3	Alphaproteobacteria:3	1	5996	0	0	2	6703	0	1.11791
1919	2	Alphaproteobacteria:2	1	5217	0	0	1	5840	0	1.11942
2654	2	Alphaproteobacteria:2	1	5446	0	0	1	6104	0	1.12082
1477	2		1	6498	0	0	1	7284	0	1.12096
3140	2	Alphaproteobacteria:2	1	5757	0	0	1	6475	0	1.12472
2647	2	Cyanobacteria:2	1	3501	0	0	1	3939	0	1.12511
3381	5	Gammaproteobacteria:1;Alphaproteobacteria:1	2	4379	0	0	3	4931	0	1.12606
3421	2	Gammaproteobacteria:2	1	3666	0	0	1	4132	0	1.12711
2050	2	Alphaproteobacteria:2	1	2464	0	0	1	2778	0	1.12744
1839	4	Alphaproteobacteria:4	2	4624	0	0	2	5214	0	1.1276
410	2	Cyanobacteria:2	1	3204	0	0	1	3613	0	1.12765
989	2	Alphaproteobacteria:2	1	4800	0	0	1	5414	0	1.12792
2738	3	Alphaproteobacteria:3	1	5392	0	0	2	6088	0	1.12908
488	2		1	4017	0	0	1	4536	0	1.1292
2992	2	Alphaproteobacteria:2	1	3072	0	0	1	3470	0	1.12956
1300	2	Alphaproteobacteria:2	1	4237	0	0	1	4788	0	1.13004
3077	2	Alphaproteobacteria:2	1	2777	0	0	1	3141	0	1.13108
291	2		1	2947	0	0	1	3335	0	1.13166
2062	2	Alphaproteobacteria:2	1	4558	0	0	1	5159	0	1.13186
213	4		1	5333	0	0	3	6064	0	1.13707
313	3		1	3851	0	0	2	4379	0	1.13711
852	2	Gammaproteobacteria:2	1	2499	0	0	1	2845	0	1.13846
2963	2	Flavobacteria:2	1	3681	0	0	1	4191	0	1.13855
363	4	Gammaproteobacteria:4	1	5736	0	0	3	6532	0	1.13877
2745	2	Alphaproteobacteria:2	1	3508	0	0	1	3996	0	1.13911
2517	2	Alphaproteobacteria:2	1	3979	0	0	1	4534	0	1.13948
2543	2	Alphaproteobacteria:2	1	3538	0	0	1	4032	0	1.13963
576	2		1	5550	0	0	1	6326	0	1.13982
1788	2	Alphaproteobacteria:2	1	3473	0	0	1	3961	0	1.14051
2370	3	Alphaproteobacteria:3	2	5146	0	0	1	5872	0	1.14108
172	2		1	10541	0	0	1	12039	0	1.14211
629	3	Gammaproteobacteria:3	1	4204	0	0	2	4803	0	1.14248
705	3	Gammaproteobacteria:3	1	6475	0	0	2	7404	0	1.14347
3124	3	Alphaproteobacteria:3	1	4782	0	0	2	5470	0	1.14387
788	2	Gammaproteobacteria:2	1	3217	0	0	1	3683	0	1.14486
2581	2	Alphaproteobacteria:2	1	2377	0	0	1	2726	0	1.14682
1440	2	Alphaproteobacteria:2	1	2012	0	0	1	2308	0	1.14712
2304	2	Alphaproteobacteria:2	1	2632	0	0	1	3028	0	1.15046
1254	5	Cyanobacteria:5	1	5133	0	0	4	5914	0	1.15215
1557	5	Alphaproteobacteria:5	2	7746	0	0	3	8940	0	1.15414
558	3		1	8184	0	0	2	9453	0	1.15506
1987	2		1	2371	0	0	1	2740	0	1.15563
1384	2	Alphaproteobacteria:2	1	3441	0	0	1	3982	0	1.15722
693	2	Gammaproteobacteria:2	1	4381	0	0	1	5076	0	1.15864
3351	2	Cyanobacteria:2	1	3250	0	0	1	3775	0	1.16154
855	2	Gammaproteobacteria:2	1	2386	0	0	1	2775	0	1.16303
1030	2	Alphaproteobacteria:2	1	4767	0	0	1	5547	0	1.16362
82	2	Cyanobacteria:2	1	3544	0	0	1	4126	0	1.16422
3476	3	Alphaproteobacteria:3	1	5202	0	0	2	6057	0	1.16436
2984	2		1	2360	0	0	1	2748	0	1.16441
2712	2	Cyanobacteria:2	1	2976	0	0	1	3471	0	1.16633
1188	2	Alphaproteobacteria:2	1	4628	0	0	1	5398	0	1.16638
2018	2	Alphaproteobacteria:2	1	3346	0	0	1	3914	0	1.16975
3263	2	Alphaproteobacteria:2	1	3896	0	0	1	4572	0	1.17351
950	2	Cyanobacteria:2	1	2544	0	0	1	2986	0	1.17374
1701	2		1	2763	0	0	1	3244	0	1.17409
1407	2	Firmicutes:2	1	5501	0	0	1	6462	0	1.1747
2516	2	Alphaproteobacteria:2	1	7046	0	0	1	8283	0	1.17556
1522	2	Alphaproteobacteria:2	1	4856	0	0	1	5714	0	1.17669
2933	5	Cyanobacteria:5	1	5734	0	0	4	6749	0	1.17701
2	3	Alphaproteobacteria:1;Flavobacteria:1	1	6561	0	0	2	7724	0	1.17726
448	3	Cyanobacteria:3	1	4980	0	0	2	5867	0	1.17811
637	2	Gammaproteobacteria:2	1	3483	0	0	1	4108	0	1.17944
2318	2	Alphaproteobacteria:2	1	6589	0	0	1	7772	0	1.17954
1988	4	Alphaproteobacteria:4	1	8857	0	0	3	10451	0	1.17997
2606	2	Alphaproteobacteria:2	1	3629	0	0	1	4283	0	1.18021
3214	2	Cyanobacteria:2	1	2338	0	0	1	2761	0	1.18092
711	5	Gammaproteobacteria:5	3	3462	0	0	2	4091	0	1.18169
2069	2		1	2930	0	0	1	3463	0	1.18191
2229	2	Alphaproteobacteria:2	1	2289	0	0	1	2706	0	1.18218
3270	2	Flavobacteria:2	1	4697	0	0	1	5557	0	1.1831
1866	3	Alphaproteobacteria:3	2	8081	0	0	1	9569	0	1.18414
2307	3		1	2899	0	0	2	3438	0	1.18593
669	2	Gammaproteobacteria:2	1	3240	0	0	1	3848	0	1.18765
2140	2	Alphaproteobacteria:2	1	2572	0	0	1	3055	0	1.18779
907	2	Alphaproteobacteria:2	1	3590	0	0	1	4265	0	1.18802
2557	3	Alphaproteobacteria:3	2	4858	0	0	1	5776	0	1.18897
2974	2	Alphaproteobacteria:2	1	4327	0	0	1	5148	0	1.18974
2409	4	Alphaproteobacteria:4	2	5336	0	0	2	6355	0	1.19097
2967	2	Alphaproteobacteria:2	1	2668	0	0	1	3178	0	1.19115
970	2	Alphaproteobacteria:2	1	3652	0	0	1	4355	0	1.1925
2086	2		1	8528	0	0	1	10175	0	1.19313
3438	2	Alphaproteobacteria:2	1	3131	0	0	1	3744	0	1.19578
1353	3		2	5991	0	0	1	7167	0	1.19629
3061	4	Alphaproteobacteria:4	2	4716	0	0	2	5643	0	1.19656
1267	3	Cyanobacteria:3	1	4361	0	0	2	5222	0	1.19743
93	4	Cyanobacteria:4	2	3248	0	0	2	3892	0	1.19828
802	2	Gammaproteobacteria:2	1	2868	0	0	1	3440	0	1.19944
1058	7	Cyanobacteria:7	2	4302	0	0	5	5165	0	1.2006
3037	2		1	2829	0	0	1	3397	0	1.20078
3012	2	Alphaproteobacteria:2	1	4177	0	0	1	5020	0	1.20182
528	2	Gammaproteobacteria:2	1	2738	0	0	1	3293	0	1.2027
1081	3	Bacteroidetes:2;Flavobacteria:1	1	4043	0	0	2	4864	0	1.20307
643	2	Gammaproteobacteria:2	1	2607	0	0	1	3140	0	1.20445
3246	2		1	3126	0	0	1	3769	0	1.20569
1461	2		1	2070	0	0	1	2496	0	1.2058
3254	2		1	3767	0	0	1	4550	0	1.20786
1932	4	Alphaproteobacteria:4	1	4567	0	0	3	5517	0	1.20801
2447	2	Alphaproteobacteria:2	1	2087	0	0	1	2523	0	1.20891
1204	2	Alphaproteobacteria:2	1	3065	0	0	1	3706	0	1.20914
1681	7	Alphaproteobacteria:1;Cyanobacteria:1	3	6268	0	0	4	7585	0	1.21011
3598	2	Alphaproteobacteria:2	1	3316	0	0	1	4013	0	1.21019
245	2	Bacteroidetes:2	1	2978	0	0	1	3606	0	1.21088
1566	2	Alphaproteobacteria:2	1	7896	0	0	1	9574	0	1.21251
387	3	Flavobacteria:3	1	2921	0	0	2	3545	0	1.21363
1345	2		1	5434	0	0	1	6600	0	1.21457
1429	2	Alphaproteobacteria:2	1	4943	0	0	1	6006	0	1.21505
1248	3	Alphaproteobacteria:3	1	4202	0	0	2	5107	0	1.21537
233	3	Cyanobacteria:3	1	3629	0	0	2	4412	0	1.21576
3113	2		1	2165	0	0	1	2636	0	1.21755
1129	2		1	3317	0	0	1	4040	0	1.21797
2653	2	Flavobacteria:2	1	3009	0	0	1	3665	0	1.21801
2763	2	Alphaproteobacteria:2	1	2257	0	0	1	2750	0	1.21843
330	2	Cyanobacteria:2	1	5188	0	0	1	6322	0	1.21858
1869	2	Alphaproteobacteria:2	1	4260	0	0	1	5193	0	1.21901
2913	2	Alphaproteobacteria:2	1	2883	0	0	1	3523	0	1.22199
3350	6	Cyanobacteria:6	1	6291	0	0	5	7688	0	1.22206
282	3	Cyanobacteria:3	1	6244	0	0	2	7637	0	1.22309
397	2	Gammaproteobacteria:2	1	2752	0	0	1	3367	0	1.22347
3258	3	Alphaproteobacteria:3	1	2873	0	0	2	3516	0	1.22381
3544	2	Alphaproteobacteria:2	1	2510	0	0	1	3074	0	1.2247
995	4	Alphaproteobacteria:4	2	5413	0	0	2	6638	0	1.22631
1967	3	Alphaproteobacteria:3	1	6328	0	0	2	7776	0	1.22882
691	3	Gammaproteobacteria:3	1	3234	0	0	2	3975	0	1.22913
2136	2	Cyanobacteria:2	1	4520	0	0	1	5556	0	1.2292
375	3	Flavobacteria:3	1	3881	0	0	2	4772	0	1.22958
3461	2	Actinobacteria:2	1	3474	0	0	1	4282	0	1.23258
3471	2	Actinobacteria:2	1	5255	0	0	1	6478	0	1.23273
43	2	Gammaproteobacteria:2	1	2838	0	0	1	3501	0	1.23362
2326	4	Alphaproteobacteria:4	2	6691	0	0	2	8278	0	1.23718
1763	2		1	3603	0	0	1	4463	0	1.23869
2651	2	Alphaproteobacteria:2	1	3038	0	0	1	3766	0	1.23963
3257	2	Alphaproteobacteria:2	1	3934	0	0	1	4881	0	1.24072
3064	2	Alphaproteobacteria:2	1	3892	0	0	1	4831	0	1.24126
2364	2	Alphaproteobacteria:2	1	4683	0	0	1	5826	0	1.24407
1517	2	Alphaproteobacteria:2	1	4467	0	0	1	5561	0	1.24491
115	3	Cyanobacteria:3	1	4929	0	0	2	6146	0	1.24691
3333	3	Alphaproteobacteria:3	1	3647	0	0	2	4551	0	1.24787
73	3	Cyanobacteria:3	1	4987	0	0	2	6247	0	1.25266
3313	2	Alphaproteobacteria:2	1	2938	0	0	1	3688	0	1.25528
1390	2		1	5838	0	0	1	7346	0	1.25831
1736	2		1	2315	0	0	1	2913	0	1.25832
3470	2	Cyanobacteria:2	1	4151	0	0	1	5230	0	1.25994
1178	2	Cyanobacteria:2	1	4709	0	0	1	5938	0	1.26099
2210	4	Alphaproteobacteria:4	2	5248	0	0	2	6638	0	1.26486
249	2	Gammaproteobacteria:2	1	3788	0	0	1	4796	0	1.2661
1766	2		1	5263	0	0	1	6665	0	1.26639
263	2	Gammaproteobacteria:2	1	3606	0	0	1	4569	0	1.26705
1629	2	Alphaproteobacteria:2	1	2942	0	0	1	3728	0	1.26717
3521	2	Alphaproteobacteria:2	1	4229	0	0	1	5362	0	1.26791
2327	4		3	5594	0	0	1	7093	0	1.26797
1569	3	Alphaproteobacteria:3	1	2891	0	0	2	3668	0	1.26877
3079	2	Alphaproteobacteria:2	1	2547	0	0	1	3232	0	1.26894
1532	5	Cyanobacteria:5	2	6092	0	0	3	7732	0	1.26921
2065	5	Alphaproteobacteria:5	1	4733	0	0	4	6008	0	1.26939
3576	2		1	2769	0	0	1	3515	0	1.26941
2734	2	Firmicutes:2	1	4038	0	0	1	5126	0	1.26944
3042	2	Cyanobacteria:2	1	3415	0	0	1	4340	0	1.27086
504	2	Gammaproteobacteria:2	1	4447	0	0	1	5652	0	1.27097
2790	2		1	4621	0	0	1	5876	0	1.27159
2230	2	Cyanobacteria:2	1	2554	0	0	1	3258	0	1.27565
1357	3	Alphaproteobacteria:3	2	4942	0	0	1	6307	0	1.2762
1016	2	Alphaproteobacteria:2	1	3514	0	0	1	4488	0	1.27718
2284	4	Alphaproteobacteria:4	2	4653	0	0	2	5945	0	1.27767
996	2	Firmicutes:2	1	4295	0	0	1	5494	0	1.27916
1071	2	Alphaproteobacteria:2	1	4402	0	0	1	5633	0	1.27965
1829	2	Alphaproteobacteria:2	1	3005	0	0	1	3847	0	1.2802
1879	2	Cyanobacteria:2	1	5644	0	0	1	7233	0	1.28154
908	2	Cyanobacteria:2	1	3237	0	0	1	4152	0	1.28267
1590	3	Alphaproteobacteria:3	1	7295	0	0	2	9365	0	1.28376
3507	4	Alphaproteobacteria:4	1	5818	0	0	3	7469	0	1.28377
2470	4	Alphaproteobacteria:4	1	3754	0	0	3	4829	0	1.28636
2468	2		1	4252	0	0	1	5472	0	1.28692
3135	2	Cyanobacteria:2	1	4191	0	0	1	5397	0	1.28776
1660	2	Actinobacteria:2	1	1964	0	0	1	2530	0	1.28819
1299	2	Cyanobacteria:2	1	3842	0	0	1	4954	0	1.28943
2537	2	Flavobacteria:2	1	2913	0	0	1	3757	0	1.28974
1120	5	Flavobacteria:4;Cyanobacteria:1	2	3942	0	0	3	5085	0	1.28995
3341	2	Cyanobacteria:2	1	2440	0	0	1	3152	0	1.2918
3317	2		1	5404	0	0	1	6982	0	1.29201
1072	3		1	5404	0	0	2	6984	0	1.29238
698	2		1	5969	0	0	1	7719	0	1.29318
787	2		1	3406	0	0	1	4411	0	1.29507
813	3	Gammaproteobacteria:3	1	2934	0	0	2	3801	0	1.2955
712	2		1	4241	0	0	1	5503	0	1.29757
2134	2	Alphaproteobacteria:2	1	4950	0	0	1	6424	0	1.29778
2309	2	Firmicutes:2	1	2448	0	0	1	3177	0	1.29779
2740	2	Gammaproteobacteria:1;Cyanobacteria:1	1	3859	0	0	1	5015	0	1.29956
976	2	Alphaproteobacteria:2	1	4599	0	0	1	5977	0	1.29963
594	2		1	3009	0	0	1	3912	0	1.3001
2631	2	Alphaproteobacteria:2	1	3948	0	0	1	5139	0	1.30167
1414	2		1	1853	0	0	1	2413	0	1.30221
1419	2	Flavobacteria:2	1	5277	0	0	1	6878	0	1.30339
612	3	Gammaproteobacteria:3	1	3832	0	0	2	4996	0	1.30376
1040	2	Alphaproteobacteria:2	1	3115	0	0	1	4065	0	1.30498
2110	3	Alphaproteobacteria:1;Cyanobacteria:1	2	4465	0	0	1	5827	0	1.30504
921	10	Cyanobacteria:10	3	5067	0	0	7	6615	0	1.30551
2404	2	Cyanobacteria:2	1	2181	0	0	1	2850	0	1.30674
2202	2	Alphaproteobacteria:2	1	2749	0	0	1	3593	0	1.30702
758	2		1	2931	0	0	1	3833	0	1.30774
3233	2	Alphaproteobacteria:2	1	3625	0	0	1	4744	0	1.30869
2144	2	Flavobacteria:2	1	4388	0	0	1	5744	0	1.30902
988	3	Alphaproteobacteria:3	1	4406	0	0	2	5768	0	1.30912
453	3	Flavobacteria:3	1	4654	0	0	2	6095	0	1.30963
2755	3	Firmicutes:3	2	2951	0	0	1	3866	0	1.31006
215	4	Cyanobacteria:4	1	5768	0	0	3	7562	0	1.31103
3085	3		1	2557	0	0	2	3354	0	1.31169
34	2		1	3358	0	0	1	4412	0	1.31388
2116	2	Alphaproteobacteria:2	1	2121	0	0	1	2791	0	1.31589
837	2		1	3665	0	0	1	4828	0	1.31733
1639	3	Alphaproteobacteria:3	1	2959	0	0	2	3902	0	1.31869
3467	2	Alphaproteobacteria:2	1	5091	0	0	1	6731	0	1.32214
3115	3	Alphaproteobacteria:3	1	4919	0	0	2	6507	0	1.32283
1539	2	Cyanobacteria:2	1	5090	0	0	1	6739	0	1.32397
2698	2	Alphaproteobacteria:2	1	3807	0	0	1	5043	0	1.32467
335	3	Cyanobacteria:3	1	4575	0	0	2	6066	0	1.3259
3255	2	Alphaproteobacteria:2	1	2393	0	0	1	3173	0	1.32595
873	2	Cyanobacteria:2	1	3979	0	0	1	5282	0	1.32747
503	4	Alphaproteobacteria:4	1	5039	0	0	3	6695	0	1.32864
70	2	Gammaproteobacteria:2	1	3118	0	0	1	4146	0	1.3297
141	2		1	2885	0	0	1	3844	0	1.33241
2493	2	Alphaproteobacteria:2	1	1963	0	0	1	2616	0	1.33265
205	3		1	3369	0	0	2	4493	0	1.33363
567	2		1	4692	0	0	1	6262	0	1.33461
3301	2	Alphaproteobacteria:2	1	2611	0	0	1	3485	0	1.33474
319	2	Gammaproteobacteria:2	1	3837	0	0	1	5126	0	1.33594
3540	2	Alphaproteobacteria:2	1	8075	0	0	1	10805	0	1.33808
1976	4	Gammaproteobacteria:4	1	11151	0	0	3	14923	0	1.33827
3318	2	Alphaproteobacteria:2	1	3913	0	0	1	5240	0	1.33913
2156	2	Alphaproteobacteria:2	1	3334	0	0	1	4467	0	1.33983
346	3	Cyanobacteria:3	1	3978	0	0	2	5331	0	1.34012
2912	2	Gammaproteobacteria:1;Flavobacteria:1	1	4042	0	0	1	5420	0	1.34092
3346	2	Flavobacteria:2	1	4797	0	0	1	6440	0	1.34251
2969	2	Flavobacteria:2	1	3112	0	0	1	4178	0	1.34254
3368	2	Gammaproteobacteria:2	1	3236	0	0	1	4348	0	1.34363
2245	4	Alphaproteobacteria:4	2	3770	0	0	2	5086	0	1.34907
2285	5		2	3273	0	0	3	4416	0	1.34922
825	9	Alphaproteobacteria:9	3	7275	0	0	6	9820	0	1.34983
1706	2		1	2111	0	0	1	2852	0	1.35102
3218	2	Alphaproteobacteria:2	1	3349	0	0	1	4534	0	1.35384
761	3	Gammaproteobacteria:3	1	4373	0	0	2	5921	0	1.35399
2758	2	Cyanobacteria:1;Flavobacteria:1	1	2750	0	0	1	3725	0	1.35455
1202	3	Alphaproteobacteria:3	1	4160	0	0	2	5641	0	1.35601
600	2	Cyanobacteria:2	1	5576	0	0	1	7566	0	1.35689
2803	2	Gammaproteobacteria:2	1	3187	0	0	1	4326	0	1.35739
459	2	Gammaproteobacteria:2	1	4313	0	0	1	5866	0	1.36007
3244	2	Flavobacteria:2	1	3853	0	0	1	5247	0	1.3618
3081	2	Gammaproteobacteria:2	1	2330	0	0	1	3175	0	1.36266
2627	3	Fusobacteria:3	1	3225	0	0	2	4395	0	1.36279
3505	2	Gammaproteobacteria:2	1	4240	0	0	1	5793	0	1.36627
435	2		1	6294	0	0	1	8602	0	1.3667
1490	3	Alphaproteobacteria:3	2	3239	0	0	1	4427	0	1.36678
441	4	Cyanobacteria:4	1	4096	0	0	3	5603	0	1.36792
2521	3	Alphaproteobacteria:3	2	2929	0	0	1	4008	0	1.36839
3197	3	Alphaproteobacteria:3	2	8819	0	0	1	12075	0	1.3692
756	2	Gammaproteobacteria:2	1	5198	0	0	1	7121	0	1.36995
2033	2	Alphaproteobacteria:2	1	4467	0	0	1	6130	0	1.37229
1888	2		1	2260	0	0	1	3103	0	1.37301
774	3	Alphaproteobacteria:3	2	4052	0	0	1	5578	0	1.3766
1273	2	Alphaproteobacteria:2	1	4436	0	0	1	6113	0	1.37804
1820	2	Gammaproteobacteria:2	1	3388	0	0	1	4669	0	1.3781
2350	2	Gammaproteobacteria:1;Cyanobacteria:1	1	2757	0	0	1	3801	0	1.37867
314	2		1	4636	0	0	1	6399	0	1.38028
2888	2	Alphaproteobacteria:2	1	3455	0	0	1	4775	0	1.38205
3493	3		2	3866	0	0	1	5344	0	1.38231
2306	2	Alphaproteobacteria:2	1	3415	0	0	1	4722	0	1.38272
2004	2	Alphaproteobacteria:2	1	6054	0	0	1	8379	0	1.38404
183	4		1	4236	0	0	3	5863	0	1.38409
457	3	Gammaproteobacteria:3	1	4106	0	0	2	5691	0	1.38602
676	10	Gammaproteobacteria:3;Firmicutes:2	2	7375	0	0	8	10226	0	1.38658
862	3	Alphaproteobacteria:3	1	4871	0	0	2	6759	0	1.3876
614	3	Alphaproteobacteria:3	1	4230	0	0	2	5877	0	1.38936
1156	2		1	2200	0	0	1	3058	0	1.39
1630	2	Alphaproteobacteria:2	1	2603	0	0	1	3626	0	1.39301
2892	2	Alphaproteobacteria:2	1	4720	0	0	1	6584	0	1.39492
3247	2	Alphaproteobacteria:2	1	3894	0	0	1	5438	0	1.39651
3413	2	Gammaproteobacteria:2	1	2261	0	0	1	3158	0	1.39673
2114	12	Alphaproteobacteria:4;Gammaproteobacteria:3	4	4130	0	0	8	5771	0	1.39734
777	2		1	3763	0	0	1	5259	0	1.39756
1325	2	Gammaproteobacteria:2	1	1861	0	0	1	2602	0	1.39817
1564	2	Alphaproteobacteria:2	1	5774	0	0	1	8084	0	1.40007
3405	2	Bacteroidetes:2	1	4394	0	0	1	6152	0	1.40009
731	2		1	3397	0	0	1	4759	0	1.40094
657	2	Cyanobacteria:2	1	2955	0	0	1	4141	0	1.40135
3069	2	Gammaproteobacteria:2	1	4878	0	0	1	6837	0	1.4016
2670	2	Alphaproteobacteria:2	1	2410	0	0	1	3380	0	1.40249
860	4		1	4323	0	0	3	6070	0	1.40412
881	2		1	7557	0	0	1	10613	0	1.40439
2501	2	Alphaproteobacteria:2	1	3453	0	0	1	4855	0	1.40602
1173	2	Alphaproteobacteria:2	1	3644	0	0	1	5125	0	1.40642
649	3	Cyanobacteria:3	1	2959	0	0	2	4162	0	1.40656
2395	2	Alphaproteobacteria:2	1	2510	0	0	1	3532	0	1.40717
1582	2	Flavobacteria:2	1	3857	0	0	1	5429	0	1.40757
234	3	Gammaproteobacteria:3	1	3831	0	0	2	5401	0	1.40981
2272	2	Alphaproteobacteria:2	1	3612	0	0	1	5097	0	1.41113
3338	2	Alphaproteobacteria:2	1	2339	0	0	1	3301	0	1.41129
1486	6	Alphaproteobacteria:6	1	4270	0	0	5	6028	0	1.41171
3404	3	Alphaproteobacteria:3	2	3754	0	0	1	5301	0	1.41209
1707	2	Alphaproteobacteria:2	1	3023	0	0	1	4269	0	1.41217
710	2	Cyanobacteria:2	1	2892	0	0	1	4086	0	1.41286
1863	2	Alphaproteobacteria:2	1	3159	0	0	1	4467	0	1.41406
3500	2	Cyanobacteria:1;Alphaproteobacteria:1	1	2464	0	0	1	3486	0	1.41477
834	2	Cyanobacteria:2	1	2414	0	0	1	3416	0	1.41508
1453	3	Alphaproteobacteria:3	1	5134	0	0	2	7272	0	1.41644
671	2	Cyanobacteria:2	1	4119	0	0	1	5836	0	1.41685
836	2		1	6959	0	0	1	9865	0	1.41759
568	3	Cyanobacteria:3	1	7299	0	0	2	10347	0	1.41759
478	2		1	5269	0	0	1	7495	0	1.42247
2989	2	Flavobacteria:2	1	3503	0	0	1	4986	0	1.42335
2419	2		1	5515	0	0	1	7860	0	1.4252
706	2	Cyanobacteria:2	1	2150	0	0	1	3065	0	1.42558
768	2	Cyanobacteria:2	1	4289	0	0	1	6121	0	1.42714
2170	3	Alphaproteobacteria:3	1	5351	0	0	2	7641	0	1.42796
2445	3	Alphaproteobacteria:3	1	3312	0	0	2	4739	0	1.43086
2021	2	Gammaproteobacteria:2	1	2255	0	0	1	3229	0	1.43193
2012	9	Gammaproteobacteria:9	2	7009	0	0	7	10054	0	1.43444
651	2		1	3374	0	0	1	4845	0	1.43598
463	3		1	2540	0	0	2	3651	0	1.4374
2739	2		1	3532	0	0	1	5081	0	1.43856
1889	2	Alphaproteobacteria:2	1	4346	0	0	1	6253	0	1.43879
2947	2	Alphaproteobacteria:2	1	3479	0	0	1	5010	0	1.44007
11	2	Cyanobacteria:2	1	3844	0	0	1	5541	0	1.44147
3130	2		1	5620	0	0	1	8109	0	1.44288
1360	2	Alphaproteobacteria:2	1	4642	0	0	1	6699	0	1.44313
1121	11	Cyanobacteria:11	2	5586	0	0	9	8073	0	1.44522
3222	2	Alphaproteobacteria:2	1	1698	0	0	1	2454	0	1.44523
1048	3	Alphaproteobacteria:3	2	4892	0	0	1	7072	0	1.44563
2299	3	Alphaproteobacteria:3	2	3927	0	0	1	5680	0	1.4464
2681	2	Gammaproteobacteria:2	1	3507	0	0	1	5074	0	1.44682
407	3		1	4270	0	0	2	6182	0	1.44778
885	5	Gammaproteobacteria:4;Cyanobacteria:1	2	3704	0	0	3	5363	0	1.44789
3305	2	Alphaproteobacteria:2	1	2832	0	0	1	4102	0	1.44845
455	2		1	3989	0	0	1	5781	0	1.44924
3334	2	Alphaproteobacteria:2	1	3956	0	0	1	5743	0	1.45172
1402	4	Alphaproteobacteria:4	1	5956	0	0	3	8655	0	1.45316
1133	3	Alphaproteobacteria:3	2	3996	0	0	1	5809	0	1.4537
589	2		1	4872	0	0	1	7085	0	1.45423
2728	2	Alphaproteobacteria:2	1	2961	0	0	1	4308	0	1.45491
1718	3		1	3318	0	0	2	4830	0	1.4557
578	2		1	6727	0	0	1	9794	0	1.45592
1388	8	Cyanobacteria:8	2	3403	0	0	6	4961	0	1.45783
590	10	Gammaproteobacteria:2;Alphaproteobacteria:1;Actinobacteria:1	3	3584	0	0	7	5227	0	1.45843
1904	2		1	5866	0	0	1	8558	0	1.45892
2620	2	Alphaproteobacteria:2	1	1905	0	0	1	2782	0	1.46037
672	3	Alphaproteobacteria:3	1	3677	0	0	2	5373	0	1.46125
2089	2	Cyanobacteria:2	1	3974	0	0	1	5825	0	1.46578
1727	2	Alphaproteobacteria:2	1	3630	0	0	1	5321	0	1.46584
3178	2	Alphaproteobacteria:2	1	4042	0	0	1	5929	0	1.46685
2054	2	Alphaproteobacteria:2	1	1953	0	0	1	2867	0	1.468
177	2		1	1711	0	0	1	2515	0	1.4699
912	2	Alphaproteobacteria:2	1	2124	0	0	1	3125	0	1.47128
1295	4	Gammaproteobacteria:1;Cyanobacteria:1	2	6230	0	0	2	9169	0	1.47175
753	3	Alphaproteobacteria:3	1	2850	0	0	2	4196	0	1.47228
1155	2	Alphaproteobacteria:2	1	1954	0	0	1	2883	0	1.47544
240	4	Cyanobacteria:4	1	4523	0	0	3	6679	0	1.47667
581	2	Cyanobacteria:2	1	4751	0	0	1	7017	0	1.47695
168	3	Cyanobacteria:3	1	2845	0	0	2	4202	0	1.47698
573	2		1	3177	0	0	1	4695	0	1.47781
339	3	Gammaproteobacteria:3	1	4521	0	0	2	6700	0	1.48197
2157	2	Alphaproteobacteria:2	1	2352	0	0	1	3487	0	1.48257
3287	2	Flavobacteria:2	1	2972	0	0	1	4411	0	1.48419
2334	2	Cyanobacteria:2	1	4470	0	0	1	6653	0	1.48837
1425	2	Flavobacteria:2	1	2656	0	0	1	3956	0	1.48946
193	3		1	5125	0	0	2	7638	0	1.49034
688	3	Alphaproteobacteria:3	2	3882	0	0	1	5786	0	1.49047
476	3		1	3726	0	0	2	5557	0	1.49141
714	2	Cyanobacteria:2	1	2539	0	0	1	3796	0	1.49508
2438	2	Flavobacteria:2	1	3992	0	0	1	5975	0	1.49674
1714	2	Cyanobacteria:1;Alphaproteobacteria:1	1	3203	0	0	1	4797	0	1.49766
55	3	Alphaproteobacteria:3	1	3556	0	0	2	5327	0	1.49803
3048	2	Alphaproteobacteria:2	1	3874	0	0	1	5818	0	1.50181
1347	4	Alphaproteobacteria:4	2	5162	0	0	2	7755	0	1.50232
673	3		1	3398	0	0	2	5108	0	1.50324
2862	4	Alphaproteobacteria:4	2	2976	0	0	2	4474	0	1.50336
283	3	Cyanobacteria:3	1	4035	0	0	2	6069	0	1.50409
353	3	Cyanobacteria:3	1	5973	0	0	2	8989	0	1.50494
1948	3	Gammaproteobacteria:3	2	5861	0	0	1	8822	0	1.5052
2909	2	Alphaproteobacteria:2	1	3035	0	0	1	4573	0	1.50675
102	2		1	3921	0	0	1	5910	0	1.50727
1293	3	Alphaproteobacteria:3	1	5227	0	0	2	7887	0	1.5089
3161	2	Alphaproteobacteria:2	1	4323	0	0	1	6527	0	1.50983
217	2		1	1860	0	0	1	2812	0	1.51183
3227	5	Cyanobacteria:5	1	5283	0	0	4	7990	0	1.5124
3375	2	Alphaproteobacteria:2	1	2725	0	0	1	4123	0	1.51303
48	2		1	2590	0	0	1	3920	0	1.51351
2290	2	Alphaproteobacteria:2	1	2203	0	0	1	3336	0	1.5143
1961	2	Gammaproteobacteria:2	1	2006	0	0	1	3038	0	1.51446
293	3	Alphaproteobacteria:3	1	3416	0	0	2	5175	0	1.51493
2122	4	Flavobacteria:4	2	4690	0	0	2	7106	0	1.51514
2426	2		1	4674	0	0	1	7083	0	1.5154
1009	2	Alphaproteobacteria:2	1	4236	0	0	1	6421	0	1.51582
1240	2	Alphaproteobacteria:2	1	2517	0	0	1	3819	0	1.51728
347	3	Alphaproteobacteria:3	1	2942	0	0	2	4471	0	1.51971
1148	2		1	3345	0	0	1	5093	0	1.52257
2440	3	Alphaproteobacteria:3	1	4064	0	0	2	6196	0	1.52461
2855	3	Cyanobacteria:3	1	6963	0	0	2	10631	0	1.52678
511	3	Alphaproteobacteria:3	2	3356	0	0	1	5132	0	1.5292
2443	2	Gammaproteobacteria:2	1	2202	0	0	1	3369	0	1.52997
211	3		1	4224	0	0	2	6465	0	1.53054
3272	4	Alphaproteobacteria:4	1	3573	0	0	3	5471	0	1.53121
1801	6	Cyanobacteria:6	1	4698	0	0	5	7205	0	1.53363
3260	2	Firmicutes:2	1	2274	0	0	1	3494	0	1.5365
3509	2	Alphaproteobacteria:2	1	4294	0	0	1	6604	0	1.53796
3053	2	Alphaproteobacteria:2	1	3068	0	0	1	4739	0	1.54465
2569	2	Firmicutes:2	1	4688	0	0	1	7248	0	1.54608
122	2		1	2173	0	0	1	3361	0	1.54671
1627	2	Alphaproteobacteria:2	1	3013	0	0	1	4662	0	1.5473
540	3		1	3106	0	0	2	4812	0	1.54926
964	2	Alphaproteobacteria:2	1	2792	0	0	1	4328	0	1.55014
1189	2	Alphaproteobacteria:2	1	3881	0	0	1	6017	0	1.55037
2565	2	Alphaproteobacteria:2	1	2041	0	0	1	3174	0	1.55512
562	2		1	2559	0	0	1	3984	0	1.55686
675	3		1	5029	0	0	2	7834	0	1.55776
486	3		2	3314	0	0	1	5165	0	1.55854
468	2		1	2472	0	0	1	3860	0	1.56149
3173	2	Alphaproteobacteria:2	1	3110	0	0	1	4857	0	1.56174
2035	2	Alphaproteobacteria:2	1	1645	0	0	1	2572	0	1.56353
1784	2	Alphaproteobacteria:2	1	2734	0	0	1	4279	0	1.56511
1572	2	Cyanobacteria:2	1	2741	0	0	1	4294	0	1.56658
1395	3	Cyanobacteria:3	1	3794	0	0	2	5948	0	1.56774
2901	2	Alphaproteobacteria:2	1	2696	0	0	1	4227	0	1.56788
889	2		1	1759	0	0	1	2760	0	1.56907
601	3		1	6050	0	0	2	9496	0	1.56959
2692	2	Gammaproteobacteria:2	1	2472	0	0	1	3884	0	1.5712
2845	4	Alphaproteobacteria:4	2	5884	0	0	2	9246	0	1.57138
513	2		1	2650	0	0	1	4165	0	1.5717
2399	2	Flavobacteria:2	1	3844	0	0	1	6055	0	1.57518
71	2	Cyanobacteria:2	1	3924	0	0	1	6186	0	1.57645
2858	2	Alphaproteobacteria:2	1	2606	0	0	1	4111	0	1.57751
3262	2	Alphaproteobacteria:2	1	4589	0	0	1	7247	0	1.57921
2063	2	Alphaproteobacteria:2	1	3629	0	0	1	5742	0	1.58225
3215	2	Firmicutes:2	1	1992	0	0	1	3155	0	1.58384
1912	3	Alphaproteobacteria:3	2	4125	0	0	1	6534	0	1.584
2609	2	Alphaproteobacteria:2	1	2836	0	0	1	4496	0	1.58533
3283	2	Alphaproteobacteria:2	1	3692	0	0	1	5856	0	1.58613
1635	2	Gammaproteobacteria:2	1	3010	0	0	1	4775	0	1.58638
1318	5	Cyanobacteria:5	2	2712	0	0	3	4303	0	1.58665
3015	2	Alphaproteobacteria:2	1	2153	0	0	1	3419	0	1.58802
874	2		1	4854	0	0	1	7713	0	1.589
1319	2	Gammaproteobacteria:2	1	4243	0	0	1	6753	0	1.59156
1917	2	Gammaproteobacteria:2	1	2214	0	0	1	3527	0	1.59304
1363	2		1	3104	0	0	1	4951	0	1.59504
1831	2	Cyanobacteria:2	1	2494	0	0	1	3981	0	1.59623
1247	9	Cyanobacteria:9	3	3639	0	0	6	5814	0	1.59769
2632	2	Alphaproteobacteria:2	1	1847	0	0	1	2952	0	1.59827
1391	4	Alphaproteobacteria:4	1	3915	0	0	3	6262	0	1.59949
2836	2	Alphaproteobacteria:2	1	4220	0	0	1	6755	0	1.60071
799	3	Cyanobacteria:3	1	4254	0	0	2	6810	0	1.60085
398	3		1	4014	0	0	2	6427	0	1.60115
1579	2	Alphaproteobacteria:2	1	2000	0	0	1	3211	0	1.6055
2605	2	Alphaproteobacteria:2	1	3754	0	0	1	6033	0	1.60709
1401	2	Alphaproteobacteria:2	1	2624	0	0	1	4220	0	1.60823
2181	2	Alphaproteobacteria:2	1	2601	0	0	1	4190	0	1.61092
1152	2	Gammaproteobacteria:2	1	4033	0	0	1	6501	0	1.61195
2727	5	Gammaproteobacteria:1;Alphaproteobacteria:1	3	4225	0	0	2	6817	0	1.61349
1938	2	Alphaproteobacteria:2	1	2893	0	0	1	4668	0	1.61355
1875	2	Alphaproteobacteria:2	1	4206	0	0	1	6805	0	1.61793
1010	4	Cyanobacteria:4	1	6495	0	0	3	10515	0	1.61894
2718	2	Alphaproteobacteria:2	1	1990	0	0	1	3225	0	1.6206
2536	2	Alphaproteobacteria:2	1	4982	0	0	1	8084	0	1.62264
181	2		1	2388	0	0	1	3881	0	1.62521
1039	2	Alphaproteobacteria:2	1	2865	0	0	1	4657	0	1.62548
406	3	Alphaproteobacteria:3	1	2706	0	0	2	4401	0	1.62639
3143	2	Firmicutes:2	1	4095	0	0	1	6661	0	1.62662
1340	2	Gammaproteobacteria:2	1	3028	0	0	1	4928	0	1.62748
2768	2	Alphaproteobacteria:2	1	1840	0	0	1	2996	0	1.62826
1678	2	Alphaproteobacteria:2	1	3557	0	0	1	5794	0	1.6289
1891	2	Firmicutes:2	1	3539	0	0	1	5772	0	1.63097
449	2		1	3055	0	0	1	4987	0	1.63241
2934	3		1	3074	0	0	2	5024	0	1.63435
1014	2	Actinobacteria:2	1	3674	0	0	1	6017	0	1.63772
76	2		1	1909	0	0	1	3128	0	1.63855
2999	2	Cyanobacteria:2	1	3966	0	0	1	6499	0	1.63868
1432	2	Alphaproteobacteria:2	1	3892	0	0	1	6378	0	1.63875
624	2	Cyanobacteria:2	1	2427	0	0	1	3978	0	1.63906
811	2		1	3546	0	0	1	5822	0	1.64185
3192	2	Alphaproteobacteria:2	1	1986	0	0	1	3261	0	1.64199
475	2	Cyanobacteria:2	1	2792	0	0	1	4588	0	1.64327
526	4	Cyanobacteria:4	1	5689	0	0	3	9349	0	1.64335
533	2		1	3221	0	0	1	5301	0	1.64576
3528	2	Gammaproteobacteria:2	1	2209	0	0	1	3640	0	1.6478
146	2		1	2395	0	0	1	3950	0	1.64927
2091	3	Flavobacteria:3	1	5144	0	0	2	8484	0	1.6493
440	2		1	2821	0	0	1	4653	0	1.64942
1690	2	Flavobacteria:2	1	3065	0	0	1	5061	0	1.65122
1506	2	Alphaproteobacteria:2	1	1890	0	0	1	3123	0	1.65238
1328	2	Alphaproteobacteria:2	1	2310	0	0	1	3818	0	1.65281
1469	2	Alphaproteobacteria:2	1	4679	0	0	1	7734	0	1.65292
628	3	Alphaproteobacteria:3	1	4401	0	0	2	7276	0	1.65326
2297	2	Flavobacteria:2	1	3824	0	0	1	6323	0	1.6535
96	2	Cyanobacteria:2	1	3384	0	0	1	5596	0	1.65366
2512	2	Gammaproteobacteria:2	1	3880	0	0	1	6420	0	1.65464
296	3	Alphaproteobacteria:3	1	3340	0	0	2	5532	0	1.65629
257	3		1	5812	0	0	2	9631	0	1.65709
575	2		1	2587	0	0	1	4287	0	1.65713
2690	2	Alphaproteobacteria:2	1	2833	0	0	1	4695	0	1.65725
2165	2	Flavobacteria:2	1	2914	0	0	1	4830	0	1.65752
972	2	Cyanobacteria:2	1	1577	0	0	1	2615	0	1.65821
1488	2	Alphaproteobacteria:2	1	2148	0	0	1	3567	0	1.66061
968	2	Gammaproteobacteria:2	1	1811	0	0	1	3009	0	1.66151
2837	5	Cyanobacteria:5	2	4129	0	0	3	6863	0	1.66215
733	3	Cyanobacteria:3	1	2884	0	0	2	4794	0	1.66227
2970	2	Flavobacteria:2	1	3802	0	0	1	6327	0	1.66412
2316	2	Alphaproteobacteria:2	1	2850	0	0	1	4743	0	1.66421
197	2		1	1614	0	0	1	2688	0	1.66543
564	2		1	2894	0	0	1	4820	0	1.66551
153	2		1	2781	0	0	1	4645	0	1.67026
88	3	Alphaproteobacteria:3	1	4918	0	0	2	8221	0	1.67161
1654	6	Alphaproteobacteria:6	3	5306	0	0	3	8873	0	1.67226
150	4	Gammaproteobacteria:4	1	4718	0	0	3	7893	0	1.67295
1445	2	Alphaproteobacteria:2	1	2497	0	0	1	4188	0	1.67721
2009	2	Alphaproteobacteria:2	1	3115	0	0	1	5228	0	1.67833
54	2	Cyanobacteria:2	1	3565	0	0	1	5984	0	1.67854
3189	2	Alphaproteobacteria:2	1	1703	0	0	1	2862	0	1.68056
189	2	Cyanobacteria:2	1	2021	0	0	1	3403	0	1.68382
687	3	Cyanobacteria:3	1	2659	0	0	2	4482	0	1.6856
1057	2	Gammaproteobacteria:2	1	2704	0	0	1	4561	0	1.68676
1606	9	Cyanobacteria:8;Actinobacteria:1	1	5978	0	0	8	10093	0	1.68836
3465	7	Firmicutes:1;Gammaproteobacteria:1;Cyanobacteria:1	2	5415	0	0	5	9144	0	1.68864
212	3	Alphaproteobacteria:3	1	3140	0	0	2	5308	0	1.69045
1899	2	Gammaproteobacteria:2	1	1937	0	0	1	3276	0	1.69128
2865	2	Alphaproteobacteria:2	1	5831	0	0	1	9867	0	1.69216
3166	2	Alphaproteobacteria:2	1	2152	0	0	1	3644	0	1.69331
502	2		1	2779	0	0	1	4712	0	1.69557
3303	2	Alphaproteobacteria:2	1	3013	0	0	1	5111	0	1.69632
158	3		1	3121	0	0	2	5301	0	1.69849
3126	4	Alphaproteobacteria:4	2	4326	0	0	2	7350	0	1.69903
539	4		3	6370	0	0	1	10832	0	1.70047
3340	2	Alphaproteobacteria:2	1	2470	0	0	1	4205	0	1.70243
2703	2	Cyanobacteria:2	1	2786	0	0	1	4745	0	1.70316
1296	2	Alphaproteobacteria:2	1	1972	0	0	1	3362	0	1.70487
175	3	Flavobacteria:3	1	3146	0	0	2	5367	0	1.70598
1873	2	Alphaproteobacteria:2	1	2702	0	0	1	4610	0	1.70614
2634	4	Alphaproteobacteria:4	1	4634	0	0	3	7919	0	1.70889
302	3	Alphaproteobacteria:3	1	4042	0	0	2	6909	0	1.7093
1154	2	Alphaproteobacteria:2	1	2483	0	0	1	4247	0	1.71043
1137	2	Alphaproteobacteria:2	1	3692	0	0	1	6316	0	1.71073
2451	2	Cyanobacteria:2	1	1564	0	0	1	2678	0	1.71228
299	3	Alphaproteobacteria:3	1	3860	0	0	2	6610	0	1.71244
2645	2	Alphaproteobacteria:2	1	4334	0	0	1	7423	0	1.71274
944	3	Firmicutes:3	1	4739	0	0	2	8118	0	1.71302
1804	2	Flavobacteria:2	1	3197	0	0	1	5480	0	1.71411
2503	4	Alphaproteobacteria:4	2	4052	0	0	2	6954	0	1.71619
3455	2	Firmicutes:2	1	3286	0	0	1	5640	0	1.71637
2848	2	Cyanobacteria:2	1	3088	0	0	1	5301	0	1.71665
2228	2	Alphaproteobacteria:2	1	2574	0	0	1	4420	0	1.71717
517	3	Cyanobacteria:3	1	3467	0	0	2	5967	0	1.72108
285	5		1	3427	0	0	4	5905	0	1.72308
2323	2	Alphaproteobacteria:2	1	2693	0	0	1	4644	0	1.72447
2022	4	Alphaproteobacteria:4	2	3912	0	0	2	6753	0	1.72623
1673	2	Alphaproteobacteria:2	1	4865	0	0	1	8399	0	1.72641
72	3	Alphaproteobacteria:3	2	3723	0	0	1	6448	0	1.73194
937	2	Alphaproteobacteria:2	1	5954	0	0	1	10314	0	1.73228
270	3	Alphaproteobacteria:3	1	5554	0	0	2	9643	0	1.73623
159	2		1	2459	0	0	1	4271	0	1.73688
230	4		1	3967	0	0	3	6896	0	1.73834
1392	2	Alphaproteobacteria:2	1	1571	0	0	1	2732	0	1.73902
2601	2	Gammaproteobacteria:2	1	2356	0	0	1	4099	0	1.73981
111	3		1	2422	0	0	2	4216	0	1.74071
1702	2	Gammaproteobacteria:2	1	1632	0	0	1	2841	0	1.74081
3376	4	Alphaproteobacteria:4	2	4179	0	0	2	7280	0	1.74204
1607	2	Flavobacteria:2	1	2254	0	0	1	3927	0	1.74224
210	3	Cyanobacteria:3	1	2904	0	0	2	5065	0	1.74415
121	2	Cyanobacteria:2	1	3661	0	0	1	6386	0	1.74433
3290	4	Alphaproteobacteria:4	1	2435	0	0	3	4254	0	1.74702
371	4	Gammaproteobacteria:4	1	3316	0	0	3	5802	0	1.7497
2782	2	Alphaproteobacteria:2	1	1612	0	0	1	2821	0	1.75
408	2	Cyanobacteria:2	1	2988	0	0	1	5235	0	1.75201
980	6	Cyanobacteria:6	2	4965	0	0	4	8703	0	1.75287
216	2		1	2329	0	0	1	4084	0	1.75354
737	3	Cyanobacteria:3	1	2538	0	0	2	4452	0	1.75414
2646	2	Alphaproteobacteria:2	1	1498	0	0	1	2629	0	1.75501
1562	2	Cyanobacteria:2	1	2311	0	0	1	4056	0	1.75508
140	2		1	2504	0	0	1	4395	0	1.75519
974	2	Alphaproteobacteria:2	1	2969	0	0	1	5213	0	1.75581
1455	3	Gammaproteobacteria:3	1	2640	0	0	2	4638	0	1.75682
2070	2	Flavobacteria:2	1	4838	0	0	1	8506	0	1.75816
3454	2	Alphaproteobacteria:2	1	2738	0	0	1	4817	0	1.75931
2663	6		2	3689	0	0	4	6494	0	1.76037
2024	2	Alphaproteobacteria:2	1	3537	0	0	1	6229	0	1.7611
2425	2		1	2120	0	0	1	3737	0	1.76274
2097	2	Cyanobacteria:2	1	4730	0	0	1	8339	0	1.763
2976	2	Alphaproteobacteria:2	1	4060	0	0	1	7159	0	1.7633
1724	2	Cyanobacteria:2	1	1815	0	0	1	3205	0	1.76584
148	3	Gammaproteobacteria:3	1	3385	0	0	2	5991	0	1.76987
2067	2		1	2604	0	0	1	4617	0	1.77304
2244	2	Gammaproteobacteria:2	1	3363	0	0	1	5963	0	1.77312
20	2	Cyanobacteria:2	1	1275	0	0	1	2262	0	1.77412
3469	2		1	4111	0	0	1	7295	0	1.77451
2315	2	Flavobacteria:2	1	2497	0	0	1	4439	0	1.77773
3330	2		1	3119	0	0	1	5550	0	1.77942
2616	2	Gammaproteobacteria:2	1	1451	0	0	1	2584	0	1.78084
3292	2	Flavobacteria:2	1	3750	0	0	1	6687	0	1.7832
545	2	Cyanobacteria:2	1	1660	0	0	1	2963	0	1.78494
2694	3		1	5171	0	0	2	9234	0	1.78573
41	3	Alphaproteobacteria:3	2	1813	0	0	1	3238	0	1.78599
951	2	Firmicutes:2	1	1654	0	0	1	2956	0	1.78718
3171	9		2	4841	0	0	7	8654	0	1.78765
1027	2	Cyanobacteria:2	1	2958	0	0	1	5290	0	1.78837
663	2	Spirochaetes:1;Alphaproteobacteria:1	1	2135	0	0	1	3819	0	1.78876
331	2		1	3171	0	0	1	5673	0	1.78903
2827	2		1	2024	0	0	1	3623	0	1.79002
2266	2	Alphaproteobacteria:2	1	1686	0	0	1	3018	0	1.79004
1028	2	Alphaproteobacteria:2	1	5189	0	0	1	9292	0	1.79071
1270	2	Flavobacteria:2	1	2898	0	0	1	5190	0	1.79089
1041	2	Alphaproteobacteria:2	1	2181	0	0	1	3906	0	1.79092
372	3		1	4238	0	0	2	7598	0	1.79283
69	4	Gammaproteobacteria:4	1	3710	0	0	3	6652	0	1.79299
12	4	Cyanobacteria:4	2	4610	0	0	2	8271	0	1.79414
290	3	Alphaproteobacteria:3	1	2455	0	0	2	4406	0	1.7947
2923	2	Alphaproteobacteria:2	1	1609	0	0	1	2888	0	1.7949
1241	7	Alphaproteobacteria:7	3	3306	0	0	4	5935	0	1.79522
851	3	Cyanobacteria:3	1	6254	0	0	2	11230	0	1.79565
3490	2		1	2890	0	0	1	5195	0	1.79758
3256	2	Alphaproteobacteria:2	1	2267	0	0	1	4078	0	1.79885
2579	2		1	1871	0	0	1	3373	0	1.80278
149	3	Alphaproteobacteria:3	1	4383	0	0	2	7912	0	1.80516
2487	2	Alphaproteobacteria:2	1	4847	0	0	1	8759	0	1.8071
32	3	Alphaproteobacteria:3	2	5313	0	0	1	9631	0	1.81272
1757	2	Cyanobacteria:2	1	3606	0	0	1	6545	0	1.81503
2010	2	Alphaproteobacteria:2	1	3177	0	0	1	5767	0	1.81523
374	2	Cyanobacteria:2	1	1882	0	0	1	3417	0	1.81562
1773	2		1	1894	0	0	1	3439	0	1.81573
2138	2	Alphaproteobacteria:2	1	2250	0	0	1	4087	0	1.81644
1162	4	Alphaproteobacteria:4	1	2211	0	0	3	4022	0	1.81909
452	3	Cyanobacteria:3	1	4306	0	0	2	7840	0	1.82072
1405	2		1	1624	0	0	1	2957	0	1.82081
3011	2	Alphaproteobacteria:2	1	2538	0	0	1	4622	0	1.82112
1850	4	Alphaproteobacteria:4	2	3486	0	0	2	6353	0	1.82243
1871	2	Alphaproteobacteria:2	1	3250	0	0	1	5929	0	1.82431
984	2	Cyanobacteria:2	1	5331	0	0	1	9742	0	1.82742
349	3	Alphaproteobacteria:3	1	2556	0	0	2	4674	0	1.82864
356	2	Archaea:2	1	2281	0	0	1	4172	0	1.82902
2414	4	Alphaproteobacteria:4	2	3251	0	0	2	5947	0	1.82928
1577	2	Alphaproteobacteria:2	1	3222	0	0	1	5897	0	1.83023
1971	2	Alphaproteobacteria:2	1	4608	0	0	1	8440	0	1.8316
1604	2	Alphaproteobacteria:2	1	2655	0	0	1	4864	0	1.83202
2550	2	Alphaproteobacteria:2	1	3073	0	0	1	5631	0	1.83241
303	2	Cyanobacteria:2	1	4234	0	0	1	7783	0	1.83821
991	2	Gammaproteobacteria:1;Alphaproteobacteria:1	1	3172	0	0	1	5839	0	1.84079
2856	3	Actinobacteria:3	1	3131	0	0	2	5767	0	1.8419
525	3		1	2116	0	0	2	3898	0	1.84216
1394	2	Cyanobacteria:2	1	1934	0	0	1	3564	0	1.84281
2814	2	Alphaproteobacteria:2	1	2857	0	0	1	5270	0	1.84459
1942	4	Alphaproteobacteria:4	2	3337	0	0	2	6156	0	1.84477
1567	2	Alphaproteobacteria:2	1	1743	0	0	1	3217	0	1.84567
2610	2	Alphaproteobacteria:2	1	2283	0	0	1	4214	0	1.84582
1077	3		1	2716	0	0	2	5016	0	1.84683
2377	2	Alphaproteobacteria:2	1	2183	0	0	1	4032	0	1.847
3578	5	Cyanobacteria:5	1	4108	0	0	4	7588	0	1.84713
2852	5	Cyanobacteria:5	2	4003	0	0	3	7400	0	1.84861
1219	2	Alphaproteobacteria:2	1	2071	0	0	1	3829	0	1.84887
580	2		1	3785	0	0	1	7002	0	1.84993
2878	2	Cyanobacteria:2	1	1481	0	0	1	2741	0	1.85078
1841	18	Cyanobacteria:18	8	4202	0	0	10	7778	0	1.85102
2252	3	Cyanobacteria:3	1	3854	0	0	2	7137	0	1.85184
295	3	Flavobacteria:3	1	2613	0	0	2	4846	0	1.85457
2046	4	Alphaproteobacteria:4	1	5056	0	0	3	9403	0	1.85977
218	3	Cyanobacteria:3	1	3023	0	0	2	5632	0	1.86305
244	3	Alphaproteobacteria:3	1	3154	0	0	2	5879	0	1.86398
1165	4	Alphaproteobacteria:4	1	2638	0	0	3	4919	0	1.86467
1775	2	Alphaproteobacteria:2	1	2408	0	0	1	4495	0	1.86669
62	3	Alphaproteobacteria:3	2	1952	0	0	1	3644	0	1.8668
130	3	Alphaproteobacteria:3	1	2694	0	0	2	5034	0	1.8686
2595	3	Cyanobacteria:3	1	4123	0	0	2	7707	0	1.86927
252	3	Alphaproteobacteria:3	1	2403	0	0	2	4503	0	1.87391
117	3	Alphaproteobacteria:3	2	2708	0	0	1	5086	0	1.87814
2833	4	Alphaproteobacteria:4	2	1836	0	0	2	3455	0	1.88181
2212	6	Cyanobacteria:6	1	4737	0	0	5	8922	0	1.88347
3275	5		2	5502	0	0	3	10370	0	1.88477
515	3	Alphaproteobacteria:3	1	3285	0	0	2	6193	0	1.88524
392	7	Gammaproteobacteria:7	1	4220	0	0	6	7956	0	1.88531
1037	4		1	5041	0	0	3	9516	0	1.88772
1771	2	Cyanobacteria:2	1	2084	0	0	1	3938	0	1.88964
1493	2	Deinococcus-Thermus:1;Alphaproteobacteria:1	1	3463	0	0	1	6554	0	1.89258
2294	4	Gammaproteobacteria:4	1	2026	0	0	3	3835	0	1.89289
1478	2	Flavobacteria:2	1	2528	0	0	1	4793	0	1.89597
236	18	Alphaproteobacteria:18	5	5206	0	0	13	9894	0	1.9005
3107	2	Alphaproteobacteria:2	1	2356	0	0	1	4489	0	1.90535
185	9	Alphaproteobacteria:9	3	4218	0	0	6	8038	0	1.90564
2842	3	Cyanobacteria:3	2	4333	0	0	1	8261	0	1.90653
1655	2	Flavobacteria:2	1	2448	0	0	1	4669	0	1.90727
2149	2	Alphaproteobacteria:2	1	2463	0	0	1	4704	0	1.90987
1710	2	Alphaproteobacteria:2	1	3081	0	0	1	5889	0	1.91139
1646	3	Cyanobacteria:3	1	4928	0	0	2	9427	0	1.91295
3414	2	Firmicutes:2	1	3226	0	0	1	6173	0	1.91352
403	2		1	1777	0	0	1	3401	0	1.9139
1524	2	Alphaproteobacteria:2	1	2542	0	0	1	4871	0	1.91621
2746	2	Alphaproteobacteria:2	1	3867	0	0	1	7412	0	1.91673
1457	2	Gammaproteobacteria:1;Alphaproteobacteria:1	1	1578	0	0	1	3027	0	1.91825
2412	2	Alphaproteobacteria:2	1	2738	0	0	1	5253	0	1.91855
2476	2	Alphaproteobacteria:2	1	2401	0	0	1	4610	0	1.92003
182	3	Gammaproteobacteria:3	1	3400	0	0	2	6530	0	1.92059
2322	3	Alphaproteobacteria:3	1	3835	0	0	2	7366	0	1.92073
3568	3	Alphaproteobacteria:3	2	2054	0	0	1	3950	0	1.92308
2405	2	Gammaproteobacteria:2	1	2812	0	0	1	5410	0	1.9239
3344	2	Alphaproteobacteria:2	1	2569	0	0	1	4946	0	1.92526
3320	2	Flavobacteria:2	1	4128	0	0	1	7965	0	1.92951
1689	2	Alphaproteobacteria:2	1	2713	0	0	1	5236	0	1.92997
2082	3	Gammaproteobacteria:3	1	2872	0	0	2	5544	0	1.93036
2207	2	Alphaproteobacteria:2	1	6844	0	0	1	13221	0	1.93177
1715	2	Alphaproteobacteria:2	1	2695	0	0	1	5209	0	1.93284
1433	4	Alphaproteobacteria:4	1	4217	0	0	3	8151	0	1.93289
1197	2	Bacteroidetes:2	1	1709	0	0	1	3305	0	1.93388
2167	2	Alphaproteobacteria:2	1	1653	0	0	1	3199	0	1.93527
1838	2	Gammaproteobacteria:1;Cyanobacteria:1	1	3529	0	0	1	6838	0	1.93766
1588	2	Alphaproteobacteria:2	1	2754	0	0	1	5344	0	1.94045
1109	2		1	2507	0	0	1	4879	0	1.94615
2789	3		1	5348	0	0	2	10414	0	1.94727
3342	2	Alphaproteobacteria:2	1	1680	0	0	1	3272	0	1.94762
1955	2	Alphaproteobacteria:2	1	2782	0	0	1	5421	0	1.9486
2324	2		1	2241	0	0	1	4367	0	1.94868
2668	2	Gammaproteobacteria:2	1	3068	0	0	1	5984	0	1.95046
2203	5	Cyanobacteria:5	2	2728	0	0	3	5321	0	1.95051
251	3	Flavobacteria:3	1	2948	0	0	2	5751	0	1.95081
638	4	Verrucomicrobia:4	2	4550	0	0	2	8881	0	1.95187
1049	2	Alphaproteobacteria:2	1	2451	0	0	1	4801	0	1.95879
1652	3		1	2304	0	0	2	4518	0	1.96094
1499	3	Alphaproteobacteria:3	1	3332	0	0	2	6542	0	1.96339
1459	2	Gammaproteobacteria:2	1	1730	0	0	1	3397	0	1.96358
2454	2	Alphaproteobacteria:2	1	3096	0	0	1	6080	0	1.96382
2644	2	Alphaproteobacteria:2	1	1332	0	0	1	2616	0	1.96396
2539	3	Cyanobacteria:3	1	2476	0	0	2	4863	0	1.96405
3485	2	Alphaproteobacteria:2	1	2660	0	0	1	5227	0	1.96504
1546	2	Alphaproteobacteria:2	1	3958	0	0	1	7787	0	1.96741
324	4	Gammaproteobacteria:4	1	3275	0	0	3	6445	0	1.96794
2839	3	Cyanobacteria:3	2	2489	0	0	1	4902	0	1.96947
627	4	Actinobacteria:4	1	2917	0	0	3	5745	0	1.96949
3478	2	Gammaproteobacteria:2	1	3841	0	0	1	7567	0	1.97006
1620	2		1	5034	0	0	1	9936	0	1.97378
1528	2	Alphaproteobacteria:2	1	3266	0	0	1	6448	0	1.97428
427	3	Alphaproteobacteria:3	2	3508	0	0	1	6932	0	1.97605
1271	2	Cyanobacteria:2	1	2148	0	0	1	4248	0	1.97765
958	3	Alphaproteobacteria:3	2	4120	0	0	1	8152	0	1.97864
1326	4	Cyanobacteria:4	1	2391	0	0	3	4731	0	1.97867
1666	2	Gammaproteobacteria:2	1	2607	0	0	1	5163	0	1.98044
3093	2	Alphaproteobacteria:2	1	1676	0	0	1	3324	0	1.98329
1587	4	Alphaproteobacteria:4	1	2043	0	0	3	4054	0	1.98434
2298	2	Alphaproteobacteria:2	1	2290	0	0	1	4545	0	1.98472
3183	2	Alphaproteobacteria:2	1	1930	0	0	1	3832	0	1.98549
1553	6	Alphaproteobacteria:6	3	5172	0	0	3	10269	0	1.9855
2733	2	Alphaproteobacteria:2	1	2521	0	0	1	5015	0	1.98929
2372	3	Alphaproteobacteria:3	1	3186	0	0	2	6340	0	1.98996
782	4		1	3257	0	0	3	6483	0	1.99048
1722	3	Alphaproteobacteria:3	1	3027	0	0	2	6027	0	1.99108
993	2	Alphaproteobacteria:2	1	2474	0	0	1	4928	0	1.99192
1184	7	Cyanobacteria:7	2	3518	0	0	5	7012	0	1.99318
780	3		1	2390	0	0	2	4771	0	1.99623
2427	3	Alphaproteobacteria:3	1	3114	0	0	2	6223	0	1.99839
3098	2	Alphaproteobacteria:2	1	2829	0	0	1	5660	0	2.00071
1614	4	Alphaproteobacteria:4	1	3266	0	0	3	6536	0	2.00122
2084	2	Alphaproteobacteria:2	1	1503	0	0	1	3008	0	2.00133
1257	4	Alphaproteobacteria:4	2	3604	0	0	2	7213	0	2.00139
1059	4	Alphaproteobacteria:4	2	2934	0	0	2	5879	0	2.00375
1668	2	Gammaproteobacteria:2	1	3601	0	0	1	7224	0	2.00611
2541	3	Firmicutes:3	1	1731	0	0	2	3473	0	2.00635
3203	3	Alphaproteobacteria:3	2	3336	0	0	1	6698	0	2.00779
1887	2	Cyanobacteria:2	1	2632	0	0	1	5285	0	2.00798
2843	2	Alphaproteobacteria:2	1	1579	0	0	1	3175	0	2.01077
1895	2	Alphaproteobacteria:2	1	2913	0	0	1	5865	0	2.01339
3058	3	Alphaproteobacteria:3	2	1996	0	0	1	4019	0	2.01353
1258	3	Alphaproteobacteria:3	2	3122	0	0	1	6289	0	2.01441
2629	4	Firmicutes:1;Flavobacteria:1	2	3299	0	0	2	6652	0	2.01637
1704	2	Alphaproteobacteria:2	1	1657	0	0	1	3345	0	2.01871
2993	2	Alphaproteobacteria:2	1	3472	0	0	1	7013	0	2.01987
3045	2	Alphaproteobacteria:2	1	2228	0	0	1	4504	0	2.02154
2911	2	Alphaproteobacteria:2	1	3503	0	0	1	7088	0	2.02341
308	2		1	3629	0	0	1	7344	0	2.0237
1992	2		1	1383	0	0	1	2799	0	2.02386
3132	2	Alphaproteobacteria:2	1	3810	0	0	1	7713	0	2.02441
2926	2	Alphaproteobacteria:2	1	1257	0	0	1	2546	0	2.02546
1113	2	Cyanobacteria:2	1	2837	0	0	1	5747	0	2.02573
1644	2		1	2399	0	0	1	4862	0	2.02668
447	2		1	2804	0	0	1	5686	0	2.02782
2639	3	Alphaproteobacteria:3	2	3203	0	0	1	6498	0	2.02872
1239	2	Alphaproteobacteria:2	1	2564	0	0	1	5210	0	2.03198
891	2	Cyanobacteria:2	1	2258	0	0	1	4594	0	2.03454
2488	3	Gammaproteobacteria:3	2	3858	0	0	1	7853	0	2.03551
1118	3		1	2814	0	0	2	5735	0	2.03802
2613	3	Alphaproteobacteria:3	2	2986	0	0	1	6087	0	2.03851
2343	2		1	2077	0	0	1	4235	0	2.039
2240	4	Alphaproteobacteria:4	2	1763	0	0	2	3596	0	2.03971
2732	2	Alphaproteobacteria:2	1	3894	0	0	1	7951	0	2.04186
2866	3	Cyanobacteria:3	1	2061	0	0	2	4209	0	2.04221
1212	2	Alphaproteobacteria:2	1	2466	0	0	1	5041	0	2.0442
1221	2	Gammaproteobacteria:2	1	1979	0	0	1	4047	0	2.04497
1826	4	Alphaproteobacteria:4	1	2901	0	0	3	5936	0	2.04619
994	2	Alphaproteobacteria:2	1	5449	0	0	1	11198	0	2.05506
3075	2	Cyanobacteria:2	1	3704	0	0	1	7612	0	2.05508
3306	2	Alphaproteobacteria:2	1	2649	0	0	1	5463	0	2.06229
2824	2	Alphaproteobacteria:2	1	1666	0	0	1	3436	0	2.06242
3261	2	Alphaproteobacteria:2	1	2147	0	0	1	4429	0	2.06288
1263	2		1	2190	0	0	1	4518	0	2.06301
3546	9	Cyanobacteria:9	3	4084	0	0	6	8426	0	2.06317
2158	3	Actinobacteria:3	1	1926	0	0	2	3975	0	2.06386
1692	2		1	3658	0	0	1	7551	0	2.06424
3362	5	Alphaproteobacteria:5	3	5006	0	0	2	10343	0	2.06612
80	5	Gammaproteobacteria:5	2	3008	0	0	3	6216	0	2.06649
745	4	Cyanobacteria:4	1	4447	0	0	3	9190	0	2.06656
2706	2	Alphaproteobacteria:2	1	2009	0	0	1	4152	0	2.0667
1215	2	Gammaproteobacteria:2	1	2615	0	0	1	5408	0	2.06807
1959	2	Alphaproteobacteria:2	1	4158	0	0	1	8601	0	2.06854
1613	2	Alphaproteobacteria:2	1	2743	0	0	1	5690	0	2.07437
37	3	Flavobacteria:3	1	3627	0	0	2	7528	0	2.07554
1632	3		2	4910	0	0	1	10195	0	2.07637
306	3	Gammaproteobacteria:3	2	4082	0	0	1	8484	0	2.07839
3504	3		2	2563	0	0	1	5329	0	2.0792
2903	2	Alphaproteobacteria:2	1	1851	0	0	1	3849	0	2.07942
1865	2	Alphaproteobacteria:2	1	1525	0	0	1	3172	0	2.08
1521	3	Alphaproteobacteria:3	2	2832	0	0	1	5907	0	2.08581
3427	2		1	3345	0	0	1	6994	0	2.09088
1610	3	Gammaproteobacteria:3	1	3730	0	0	2	7800	0	2.09115
1191	2	Alphaproteobacteria:2	1	2074	0	0	1	4341	0	2.09306
2346	2	Alphaproteobacteria:2	1	4187	0	0	1	8772	0	2.09506
1574	2	Alphaproteobacteria:2	1	2865	0	0	1	6006	0	2.09634
975	2	Gammaproteobacteria:2	1	2801	0	0	1	5880	0	2.09925
2155	2	Alphaproteobacteria:2	1	1432	0	0	1	3011	0	2.10265
2764	2	Alphaproteobacteria:2	1	2020	0	0	1	4250	0	2.10396
3177	2	Alphaproteobacteria:2	1	2194	0	0	1	4617	0	2.10438
1410	2	Flavobacteria:2	1	1953	0	0	1	4116	0	2.10753
1672	4	Cyanobacteria:4	1	3809	0	0	3	8033	0	2.10895
532	5	Gammaproteobacteria:5	2	4173	0	0	3	8803	0	2.10951
3580	2		1	3008	0	0	1	6353	0	2.11203
1978	3	Alphaproteobacteria:3	1	4708	0	0	2	9953	0	2.11406
3553	4	Cyanobacteria:4	1	2863	0	0	3	6056	0	2.11526
2523	2	Alphaproteobacteria:2	1	3466	0	0	1	7334	0	2.11598
2164	2	Cyanobacteria:2	1	2721	0	0	1	5775	0	2.12238
3153	2	Gammaproteobacteria:2	1	1994	0	0	1	4234	0	2.12337
1444	3	Alphaproteobacteria:3	1	2289	0	0	2	4875	0	2.12975
2166	2	Alphaproteobacteria:2	1	2389	0	0	1	5089	0	2.13018
3009	2	Cyanobacteria:2	1	1596	0	0	1	3404	0	2.13283
1626	5		1	4954	0	0	4	10568	0	2.13323
610	2		1	1446	0	0	1	3085	0	2.13347
845	4		2	3843	0	0	2	8206	0	2.13531
138	2	Archaea:2	1	2503	0	0	1	5345	0	2.13544
1029	3	Gammaproteobacteria:3	1	2000	0	0	2	4272	0	2.136
1104	2	Cyanobacteria:2	1	1695	0	0	1	3621	0	2.13628
1422	2	Gammaproteobacteria:2	1	1747	0	0	1	3734	0	2.13738
2710	2	Alphaproteobacteria:2	1	1884	0	0	1	4029	0	2.13854
2507	5		1	3930	0	0	4	8408	0	2.13944
1476	2	Alphaproteobacteria:2	1	1617	0	0	1	3462	0	2.141
2560	2		1	1475	0	0	1	3159	0	2.14169
1338	2	Cyanobacteria:2	1	1830	0	0	1	3920	0	2.14208
1033	2	Alphaproteobacteria:2	1	1561	0	0	1	3347	0	2.14414
1685	4	Cyanobacteria:4	1	1873	0	0	3	4017	0	2.14469
1664	2	Alphaproteobacteria:2	1	3171	0	0	1	6803	0	2.14538
661	2		1	1531	0	0	1	3285	0	2.14566
61	2	Cyanobacteria:2	1	2368	0	0	1	5087	0	2.14823
1641	3		1	4506	0	0	2	9684	0	2.14913
1890	2	Alphaproteobacteria:2	1	4317	0	0	1	9281	0	2.14987
3052	3	Gammaproteobacteria:1;Alphaproteobacteria:1	1	4447	0	0	2	9564	0	2.15066
2347	2	Alphaproteobacteria:2	1	1893	0	0	1	4074	0	2.15214
1220	3	Alphaproteobacteria:3	1	3120	0	0	2	6719	0	2.15353
3555	3		1	2035	0	0	2	4384	0	2.1543
1288	2	Cyanobacteria:2	1	2442	0	0	1	5265	0	2.15602
1336	2	Alphaproteobacteria:2	1	4693	0	0	1	10119	0	2.15619
3325	2	Alphaproteobacteria:2	1	2756	0	0	1	5948	0	2.1582
1222	2	Flavobacteria:2	1	2206	0	0	1	4763	0	2.15911
3199	2	Alphaproteobacteria:2	1	1578	0	0	1	3415	0	2.16413
3223	2		1	3354	0	0	1	7281	0	2.17084
2178	2	Flavobacteria:2	1	3377	0	0	1	7331	0	2.17086
3339	2	Alphaproteobacteria:2	1	2393	0	0	1	5195	0	2.17092
3005	2	Firmicutes:2	1	2092	0	0	1	4543	0	2.17161
3560	2	Flavobacteria:2	1	2097	0	0	1	4556	0	2.17263
3366	2	Alphaproteobacteria:2	1	2057	0	0	1	4471	0	2.17355
3464	2	Alphaproteobacteria:2	1	1528	0	0	1	3327	0	2.17736
1103	2	Alphaproteobacteria:2	1	5117	0	0	1	11142	0	2.17745
2375	2	Alphaproteobacteria:2	1	1731	0	0	1	3771	0	2.17851
3520	5	Cyanobacteria:5	1	4230	0	0	4	9231	0	2.18227
1379	6	Firmicutes:6	2	4750	0	0	4	10370	0	2.18316
2800	5	Cyanobacteria:5	3	2802	0	0	2	6122	0	2.18487
514	3	Cyanobacteria:2;Gammaproteobacteria:1	2	2814	0	0	1	6150	0	2.1855
3217	2	Alphaproteobacteria:2	1	1564	0	0	1	3420	0	2.1867
1806	4	Cyanobacteria:4	2	3530	0	0	2	7721	0	2.18725
1514	2	Alphaproteobacteria:2	1	2241	0	0	1	4923	0	2.19679
743	2		1	2712	0	0	1	5962	0	2.19838
292	3		1	3604	0	0	2	7944	0	2.20422
3237	2	Alphaproteobacteria:2	1	2641	0	0	1	5826	0	2.20598
1136	2	Alphaproteobacteria:2	1	2317	0	0	1	5112	0	2.2063
1548	2	Alphaproteobacteria:2	1	3195	0	0	1	7051	0	2.20689
202	2		1	3314	0	0	1	7318	0	2.20821
563	2	Cyanobacteria:2	1	3469	0	0	1	7661	0	2.20842
3118	3	Alphaproteobacteria:3	1	4823	0	0	2	10652	0	2.20858
1512	4	Flavobacteria:4	1	3419	0	0	3	7572	0	2.21468
544	2		1	2845	0	0	1	6301	0	2.21476
2028	3	Cyanobacteria:3	1	4202	0	0	2	9311	0	2.21585
505	2	Cyanobacteria:2	1	2304	0	0	1	5110	0	2.21788
3430	2	Alphaproteobacteria:2	1	2254	0	0	1	5002	0	2.21917
31	3	Alphaproteobacteria:1;Cyanobacteria:1	2	2305	0	0	1	5121	0	2.22169
2485	4	Alphaproteobacteria:4	1	2183	0	0	3	4853	0	2.22309
2208	6	Cyanobacteria:5;Alphaproteobacteria:1	2	2623	0	0	4	5832	0	2.22341
156	3	Gammaproteobacteria:3	2	2588	0	0	1	5766	0	2.22798
3383	3	Alphaproteobacteria:3	2	4026	0	0	1	8991	0	2.23323
1378	2	Alphaproteobacteria:2	1	1802	0	0	1	4030	0	2.2364
522	8	Alphaproteobacteria:8	3	4214	0	0	5	9426	0	2.23683
124	3		1	2845	0	0	2	6387	0	2.24499
962	2	Alphaproteobacteria:2	1	3169	0	0	1	7125	0	2.24834
866	3	Cyanobacteria:3	1	2918	0	0	2	6564	0	2.24949
1840	2	Flavobacteria:2	1	1766	0	0	1	3981	0	2.25425
3285	10	Cyanobacteria:10	2	4424	0	0	8	9989	0	2.25791
490	3		2	2542	0	0	1	5743	0	2.25924
690	2	Cyanobacteria:2	1	2340	0	0	1	5295	0	2.26282
1974	3	Alphaproteobacteria:1;Cyanobacteria:1	2	2731	0	0	1	6182	0	2.26364
108	3	Cyanobacteria:3	1	2775	0	0	2	6285	0	2.26486
2168	2	Flavobacteria:2	1	1608	0	0	1	3643	0	2.26555
1754	5	Alphaproteobacteria:5	3	3269	0	0	2	7410	0	2.26675
15	4		1	2929	0	0	3	6640	0	2.26699
297	3		1	4386	0	0	2	9949	0	2.26835
1494	3	Alphaproteobacteria:3	1	2666	0	0	2	6049	0	2.26894
2118	3	Alphaproteobacteria:3	1	2635	0	0	2	5980	0	2.26945
652	2	Cyanobacteria:2	1	1392	0	0	1	3160	0	2.27011
2786	2	Alphaproteobacteria:2	1	2388	0	0	1	5427	0	2.27261
1861	2	Alphaproteobacteria:2	1	1076	0	0	1	2446	0	2.27323
3583	6	Cyanobacteria:6	1	5741	0	0	5	13056	0	2.27417
3484	6	Alphaproteobacteria:6	2	4185	0	0	4	9522	0	2.27527
847	2	Cyanobacteria:2	1	1189	0	0	1	2706	0	2.27586
769	2	Cyanobacteria:2	1	1144	0	0	1	2605	0	2.2771
2774	2	Flavobacteria:2	1	1450	0	0	1	3304	0	2.27862
1907	3	Alphaproteobacteria:3	1	3015	0	0	2	6872	0	2.27927
1393	3	Alphaproteobacteria:3	1	3265	0	0	2	7445	0	2.28025
3323	4	Alphaproteobacteria:4	2	4379	0	0	2	10000	0	2.28363
1880	2	Alphaproteobacteria:2	1	1782	0	0	1	4076	0	2.28732
1177	2	Gammaproteobacteria:2	1	2074	0	0	1	4747	0	2.28881
2407	2	Gammaproteobacteria:2	1	2600	0	0	1	5964	0	2.29385
2558	2	Alphaproteobacteria:2	1	1883	0	0	1	4326	0	2.2974
1485	2	Alphaproteobacteria:2	1	1040	0	0	1	2390	0	2.29808
422	2		1	2684	0	0	1	6174	0	2.3003
3304	3	Cyanobacteria:3	1	3276	0	0	2	7537	0	2.30067
1314	4	Alphaproteobacteria:4	2	3402	0	0	2	7828	0	2.301
1758	5	Alphaproteobacteria:5	1	2064	0	0	4	4750	0	2.30136
1047	2	Alphaproteobacteria:2	1	1472	0	0	1	3389	0	2.30231
1698	2	Alphaproteobacteria:2	1	3362	0	0	1	7743	0	2.30309
276	2		1	2244	0	0	1	5173	0	2.30526
2225	2	Alphaproteobacteria:2	1	2827	0	0	1	6553	0	2.318
383	4		1	3173	0	0	3	7358	0	2.31894
207	2		1	2356	0	0	1	5464	0	2.31919
702	2	Gammaproteobacteria:2	1	3279	0	0	1	7605	0	2.3193
2153	2	Gammaproteobacteria:1;Actinobacteria:1	1	3373	0	0	1	7826	0	2.32019
3497	3	Alphaproteobacteria:3	2	3011	0	0	1	6989	0	2.32116
2385	2	Alphaproteobacteria:2	1	4142	0	0	1	9615	0	2.32134
484	2		1	1674	0	0	1	3888	0	2.32258
2270	2	Alphaproteobacteria:2	1	3446	0	0	1	8015	0	2.32589
646	2	Cyanobacteria:2	1	1827	0	0	1	4252	0	2.32731
2124	3	Alphaproteobacteria:3	1	3348	0	0	2	7792	0	2.32736
1399	5	Alphaproteobacteria:4;Gammaproteobacteria:1	2	4226	0	0	3	9848	0	2.33034
1061	3	Firmicutes:1;Cyanobacteria:1	2	4361	0	0	1	10165	0	2.33089
2332	3	Cyanobacteria:3	1	2479	0	0	2	5779	0	2.33118
2497	5	Cyanobacteria:5	1	3701	0	0	4	8644	0	2.33558
1161	3	Cyanobacteria:3	1	1807	0	0	2	4223	0	2.33702
1767	3	Alphaproteobacteria:3	1	4428	0	0	2	10353	0	2.33808
3288	4	Alphaproteobacteria:4	1	2879	0	0	3	6735	0	2.33935
639	2	Gammaproteobacteria:2	1	1456	0	0	1	3410	0	2.34203
2760	3	Gammaproteobacteria:3	1	5198	0	0	2	12175	0	2.34225
1790	2	Alphaproteobacteria:2	1	1522	0	0	1	3570	0	2.3456
3158	5	Alphaproteobacteria:5	2	2481	0	0	3	5821	0	2.34623
1096	8	Cyanobacteria:8	1	3691	0	0	7	8660	0	2.34625
674	2	Gammaproteobacteria:2	1	1425	0	0	1	3345	0	2.34737
833	2	Cyanobacteria:2	1	2088	0	0	1	4904	0	2.34866
2278	2	Alphaproteobacteria:2	1	3145	0	0	1	7396	0	2.35167
1809	6	Cyanobacteria:6	1	3718	0	0	5	8749	0	2.35315
454	4		1	2014	0	0	3	4753	0	2.35998
1008	2	Alphaproteobacteria:2	1	2236	0	0	1	5277	0	2.36002
906	4	Alphaproteobacteria:4	1	1871	0	0	3	4425	0	2.36505
2735	3	Alphaproteobacteria:3	1	3044	0	0	2	7208	0	2.36794
2019	2	Cyanobacteria:1;Alphaproteobacteria:1	1	1371	0	0	1	3247	0	2.36834
1640	2	Alphaproteobacteria:2	1	2662	0	0	1	6309	0	2.37002
445	2		1	2041	0	0	1	4839	0	2.3709
611	2	Gammaproteobacteria:2	1	1363	0	0	1	3234	0	2.37271
2466	3	Cyanobacteria:3	1	2681	0	0	2	6365	0	2.37411
143	2		1	3680	0	0	1	8737	0	2.37418
872	2	Cyanobacteria:2	1	1912	0	0	1	4543	0	2.37605
87	2	Cyanobacteria:2	1	1464	0	0	1	3481	0	2.37773
2795	4	Alphaproteobacteria:4	1	2155	0	0	3	5130	0	2.38051
196	2	Cyanobacteria:2	1	2481	0	0	1	5911	0	2.38251
577	2		1	2028	0	0	1	4834	0	2.38363
279	2		1	2476	0	0	1	5909	0	2.38651
2303	2	Alphaproteobacteria:2	1	2011	0	0	1	4806	0	2.38986
849	2	Gammaproteobacteria:2	1	2176	0	0	1	5204	0	2.39154
416	2		1	3314	0	0	1	7936	0	2.39469
748	4	Gammaproteobacteria:4	2	2392	0	0	2	5731	0	2.3959
2829	5	Cyanobacteria:5	2	2699	0	0	3	6472	0	2.39793
678	2	Cyanobacteria:2	1	1505	0	0	1	3610	0	2.39867
3031	3	Cyanobacteria:3	1	2156	0	0	2	5174	0	2.39981
2808	3	Cyanobacteria:3	1	2732	0	0	2	6560	0	2.40117
2780	3	Gammaproteobacteria:1;Cyanobacteria:1	2	3120	0	0	1	7495	0	2.40224
3415	2	Alphaproteobacteria:2	1	2312	0	0	1	5555	0	2.40268
3146	2	Actinobacteria:2	1	3033	0	0	1	7291	0	2.40389
3522	2	Alphaproteobacteria:2	1	1831	0	0	1	4409	0	2.40797
1012	3	Gammaproteobacteria:3	1	2216	0	0	2	5340	0	2.40975
1251	2	Alphaproteobacteria:2	1	2912	0	0	1	7020	0	2.41071
269	2		1	3553	0	0	1	8578	0	2.4143
2249	2	Alphaproteobacteria:2	1	1536	0	0	1	3710	0	2.41536
2317	3	Alphaproteobacteria:3	2	3676	0	0	1	8887	0	2.41757
1234	2	Alphaproteobacteria:2	1	2965	0	0	1	7176	0	2.42024
1609	2	Alphaproteobacteria:2	1	4297	0	0	1	10410	0	2.42262
2376	2	Alphaproteobacteria:2	1	2625	0	0	1	6362	0	2.42362
2765	2	Alphaproteobacteria:2	1	1451	0	0	1	3517	0	2.42385
2863	3	Alphaproteobacteria:3	1	2271	0	0	2	5505	0	2.42404
1749	3	Cyanobacteria:3	1	2575	0	0	2	6245	0	2.42524
345	2	Cyanobacteria:2	1	1961	0	0	1	4756	0	2.42529
2132	2	Alphaproteobacteria:2	1	2743	0	0	1	6654	0	2.42581
914	2	Alphaproteobacteria:2	1	2405	0	0	1	5841	0	2.42869
2546	2	Alphaproteobacteria:2	1	3327	0	0	1	8090	0	2.43162
1069	4	Alphaproteobacteria:4	2	2687	0	0	2	6537	0	2.43282
1226	3	Cyanobacteria:3	1	1317	0	0	2	3206	0	2.43432
342	2		1	1731	0	0	1	4214	0	2.43443
922	3	Alphaproteobacteria:3	1	2972	0	0	2	7249	0	2.4391
1283	2	Alphaproteobacteria:2	1	4511	0	0	1	11005	0	2.43959
2819	2	Alphaproteobacteria:2	1	1576	0	0	1	3847	0	2.44099
1091	2	Alphaproteobacteria:2	1	2677	0	0	1	6541	0	2.44341
765	2	Flavobacteria:2	1	2156	0	0	1	5271	0	2.44481
812	3	Gammaproteobacteria:3	1	2094	0	0	2	5122	0	2.44604
1481	2	Alphaproteobacteria:2	1	2613	0	0	1	6392	0	2.44623
2129	2	Alphaproteobacteria:2	1	4781	0	0	1	11709	0	2.44907
2680	2	Alphaproteobacteria:2	1	2823	0	0	1	6923	0	2.45236
3204	3	Alphaproteobacteria:3	1	3248	0	0	2	7967	0	2.45289
880	2	Flavobacteria:2	1	2618	0	0	1	6422	0	2.45302
248	2		1	1930	0	0	1	4736	0	2.45389
3117	6	Alphaproteobacteria:4;Firmicutes:2	3	3486	0	0	3	8564	0	2.45668
46	2		1	1643	0	0	1	4039	0	2.45831
775	3	Gammaproteobacteria:3	1	2008	0	0	2	4938	0	2.45916
316	2		1	2639	0	0	1	6491	0	2.45964
2805	3	Alphaproteobacteria:3	2	2464	0	0	1	6061	0	2.45982
171	2	Cyanobacteria:2	1	1997	0	0	1	4913	0	2.46019
3265	2		1	1642	0	0	1	4045	0	2.46346
3213	2		1	2628	0	0	1	6475	0	2.46385
[truncated: 714 more rows]
