# Supplementary material for: Long-Read Metagenomics Improves the Recovery of Viral Diversity from Complex Natural Marine Samples
Source: mSystems. 2022 Jun 13;7(3):e00192-22. doi: 10.1128/msystems.00192-22 (PMC9238414; doi:10.1128/msystems.00192-22)
Supplement: TABLE S2 [file msystems.00192-22-st002.xlsx]

## Sheet: Sheet1
Table S2. Shared and unique proteins among the three datasets and GOV2 for the phage Proteins and AMGs shown in Figures S2 and S3
PHROGS ID	Name	Matches (GOV2)	Unique Matches (GOV2)	Unique% (GOV2)	Matches (SRa)	Unique Matches (SRa)	Unique% (SRa)	Matches (LRa)	Unique Matches (LRa)	Unique% (LRa)	Matches (LR)	Unique Matches (LR)	Unique% (LR)
phrog_19	DNA Helicase DnaB	31620	21583	0.682574	358	19	0.0530726	213	7	0.0328638	1090	149	0.136697
phrog_45	Tail Tube Protein	13170	9501	0.721412	377	205	0.543767	170	71	0.417647	917	499	0.544166
phrog_170	Phosphate starvation-inducible protein PhoH	7337	4018	0.547635	110	8	0.0727273	75	0	0	512	97	0.189453
phrog_267	Major Capsid Protein	12161	5967	0.490667	216	7	0.0324074	84	0	0	533	34	0.0637899
phrog_739	Rz-like Spanin	3924	2250	0.573394	140	22	0.157143	59	7	0.118644	183	29	0.15847
phrog_1238	Phosphoheptose isomerase	6566	5171	0.787542	92	11	0.119565	51	5	0.0980392	272	78	0.286765
phrog_3844	Aerobic NDP reductase NrdA, large subunit	7968	3099	0.388931	147	12	0.0816327	99	7	0.0707071	546	150	0.274725
phrog_3987	Ribonucleotide reductase, large subunit	2212	994	0.449367	45	2	0.0444444	44	3	0.0681818	204	69	0.338235
